# Supplementary material for: First record of a tomistomine crocodylian from Australia
Source: Sci Rep. 2021 Jun 9;11:12158. doi: 10.1038/s41598-021-91717-y (PMC8190066; doi:10.1038/s41598-021-91717-y)
Supplement: Supplementary file 5 — Supplementary Information 5. [file 41598_2021_91717_MOESM5_ESM.tnt]

nstates 8 ; 
xread 'Data saved from TNT' 
229 142 
&[num] 
Anteophthalmosuchus_epikrator 000000010?0??010?0000?00000001000200?000000??????0?????????0?100??0???0001????001?0?10000??0200001000?0?000????1???????00???1?00001000000000??????0?000000?10001?????????00000??00000??000001?0012001???010?00011000?000?000013?00000 
Theriosuchus_pusillus ?0??????0?000010?1100000000000000000?000010???11002000????0001?00000??0101????00000?0000?0?030000000?0000000?0?000000200000010?1011010101001?0210?01000000010003?00000?000000?001?000???00002?0?12??1?????????21110????000????[12]21???? 
Bernissartia_fagesii ??????0???0111102100000?0?000???0000?011010???00102000???????10?0?00?00101????00010?0000000030?001?????1000????1?00002000??0100000??000100?0?0??0?0?0010?0??00?10????????000?00000000??000000000010?0???01?0012100001?00??00001210000 
Shamosuchus_djadochtaensis ????0???????0????1?02?????0?1??????0?0???????????????0??????1?0????0?10???????00?????????0?0000001?0?????00???????0002??00000?12011?1?0100?110??0?010000?0?00????????????0?10?00??00?????011?000[01]0100?????100?120001110000?110??1?000 
Pietraroiasuchus_ormezzanoi ????????????????????2?000??0???????0?01121????111?3??????????10???????00??????00?21?00?0?0?050???1?0??????0???????0????000000??2000?1?00?0??????0????010?0??00?0???????????01??????1??????0?4000121?0?????0?0?22010?????00???0111?0?0 
Pachycheilosuchus_trinquei ?????????????????0?02?00010?10??000??01???0???11?03?????????1?0???????????????00????????????50???????00100????????0?????????????????1?1????????????????0?0??0??2???????0?0???????2000?????0???????????????????????0???????0??0?11?0?? 
Allodaposuchus_precedens ??????????????????????????????????????????????????????????????????????????????00010?0000001020000100?100000????000000?1010?0???1000?1?1110???01?0?00001000?10100?????1?101?1001010000??0000?2?000?121???0?1000111?001100?????01?0??00 
Lohuecosuchus_megadontos ??????????????????????????????????????????????11005101???0??010??011??101?????00011?010000?020011100?000000????000100100100000110000101110?002110?0000100001010???????0?110010?010000??0000?[13]00012010???02200012010001000000000[01]00000 
Lohuecosuchus_mechinorum ??????????????????????????????????????????????????????????????????????????????00011?000000??20001?00?00000?????000100100100???1100?00?1110???0??0??000?000?10?00???1?????1??00?010000??0010?2?001200????0?100?120100010000???01?10?00 
Agaresuchus_fontisensis ???????????????????02?????????????????????????11005101?100??010?10????1010????00110?001000?120000100?000000????00010111010001011000?001110?0021?0?00001000010100?1?0?11?110010?010000??0000?10001??0????0110001110000100000000110?000 
Agaresuchus_subjuniperus ??????????????????????????????????????????????????????????????????????????????00110?00100??020000100?000000????000100?1010000???00?00?1110?000100000001000?10????????1???10000?010000??0010???001?0?1???0?10001???0??10000???01?0???? 
Arenysuchus_gascabadiolorum ??????????????????????????????????????????????????????????????????????????????000?0?00?000???00001???0?0?000???0?0??011010000?110000101110????1?000??01000?10????0???10?0100??????00???00?0???00120?0??????00001?100???000??????1???? 
Acynodon_iberoccitanus ??????????????????????????????????????????????10104101????????0???????0?0?????00010?0000001060000100??00100????0000000101?00???200100?0100?110?0000??010100000?1?????????1???0????010??1010?5000121[12]0???010000420101??0??000001110000 
Acynodon_adriaticus ?????1?????????????02?100?1??????????1???10?????????01????????0???0??100??00??00010?000?0??0600001?0????110????00?00011010000?1?111?0?0100???0????0??010?0?0010??????????1???1???01?0????1014?0???1?0????12???11010???0?00???11?1000? 
Iharkutosuchus_makadii ??????????????????????????????????????????????10124000??0???110???00000001????00011?000001?061000100??00110????000000100112000120110010100?1?01000000?12???10002?????1?0?100000210110??1010?4000??1?0???010?00?200011?0000?001101000? 
Hylaeochampsa_vectiana ????????????????????????????????????????????????????????????????????????0?????0??????????0?0?10001?00??0110?0?00000001001000?0?21110000120????1?0?000010100000000????1?001001000?0110????10?????00?0???????0??2101?011???0??????1??00 
Borealosuchus_threeensis ????0??????????????02???????0??????1?12??20???01002??1?????10?11?000001000?????????????????????????????????????????????????????????????????????????????????????????????????????????????????1?00?????0?????????????????????000??20?0?? 
Borealosuchus_formidabilis 000?000?0?11001001002000000101000001?120?20???0110200000?000?120000000100001??00020?0000?0?231000100?00000010000000100001000101002001?11000000?00?010010100101000??????00100110000000??00001300?110?????0100?011100?010000000[01]2200000 
Borealosuchus_wilsoni ??????0??????????1002000000101??00?1?120?20???01002??100?0?001100000?01000????00020?0?0????2310001?????00001?0?0?0010?00100010100200101100?000100??101101001010000?00???010011?0?0000??00001?0????0??????10??01???????0????00?2?0???? 
Borealosuchus_acutidentatus ????????????????????????????0???????????????????002????????????000??????0?????00020?0?00???2310001?????0000????0?0??0???????1??0020?1?1100?0?0?0??0?011010?101000???????010??1?0?0000??0000?3?0?100????????0??111?????0?????????0???? 
Borealosuchus_sternbergii 000000000?110010?1002000000101000001?12???0???011020000000?00020000000100000??00020?000000?13100010001000001?0?000001110100010100000111100?000100?010000100101000000?1?00100110000000??00001200011020???0?00?01111???10?00?0?[01]220???? 
Eothoracosaurus_mississippiensi ??????0????????????02??000????????00?12???0????122???3??????0?????00?011?0????00120?000??1?25000010??000000????000010?001000????000?000100???01???11000010?001?00????????100010000000??00001600012010????00???3111?00000??00?03200000 
Thoracosaurus_neocesariensis ??????0??????111?1?020????0011??0??0?12???0???1122???3????????10?000?01?0?????00120?0000?1?250000100??000000?0?000010?0010000?000000000110?00010??1?000010000100000000?00100?10000000??000012?0?1?0?????000???1111??0?0???0??03200?00 
Thoracosaurus_macrorhynchus ??????0???0?1111?1?02?????00????0????12???0???1?22???3??????0?100000001100????00120?00?0?1?250000100??000000?0?000010?00100001100000000110?000100?11001010?0010000???0??0100010000000??0000?2?0???0??????0????1111????0????????????00 
Eosuchus_minor   ??????0???0??111???02?00?0?01???0000?120??0???1122??0300?0000?20?000001100????00120?0000?1?25?000100?000000?000000010?0010000?100000000110???0100?11?100100001?0100??11??101010101003??000012000000[12]0????00000101?0??1????0??02200000 
Eosuchus_lerichei ??????0??????01????02???????1????????1????????1122???3??????????????????0?????00120?0000?1?250000100?0000000???0000101001000001000000?0110?000?0??11?2001000010?1????????10?01?101003??000012?0000010????000001010???100?00??02200000 
Eogavialis_africanum ????????1?????11???020??????????0?????????0???1122??03?????10?200000??1101????00120?000?01?25?000100?0000000000000010?00100000100000000121?000100?1101001000010100?000??0101010100000??00?013??0??0?????000??03010??1????00??0?2000?? 
Piscogavialis_jugaliperforatus ????????????????????????????????1?????????????11?2???3?????0002???????10??????00120?001001?250000100?000000????0000101001000000?0000000111?1?0001011020010000100?0?1?0?0?12??1?10?000???010???0012000?0?0000?0112?0?0100000??03300002 
Gryposuchus_colombianus ????0?0???001??????02??000????????????????0???11223?030100?000200000001100????0012010000?1?25?000100?0?0000??0?000010000100000110000000121?000100?11011010000100000100?00121010100000??0010100?0??0?0???0000?0312???0?00?000003200002 
Gavialis_lewisi  ???????????????????020??????????????????????????22???3??????0?200000??1?0?????00?30?0??????2??0??1?0?0?0000??0?0000?0?00100?0?1???00000121?000100?110??0?000010000?????00121010100000??00101?????????????00?00302?????0000??????0??02 
Gavialis_gangeticus 020000000?00111101102000000011100000002003000011223003000000002000000011000100001301000001025?0001000000000000000001010010000011000000012100001000110110100001000000000001210101000000100101300012010?0?00000031210001000000003200002 
Boverisuchus_vorax ????0?0???01001001?02?00000111??0100?02???1???1110?000?????0??2000001?1?0?????21010?0000?0?030001100?000000??0?000000100100010100000111110???0100?020000100101000???01??1100110000002??000012?001?0?0?0?1100?0410?010?1100?110[12]100000 
Boverisuchus_magnifrons ?????????????0?0???02?000?0??1??0100?0????????11102000??????0?2????0??1?1?????21?20?000000?0300011???000000????00000010010?0??100000111110?0?0?00?0?010010?10100?????????1???10000002??000012?001?0?0????????0?10?????1???0??0??00000 
Planocrania_hengdongensis ????????????????????2?????????????????????????1110???1????????[12]????0?01?0?????20010?0?????01300??1????0?000????0????01001???????0?0?1?1100????????0?0?00100?0100?????1???1???10?10001??0000?2?00??0???????0??0411???1?0???0???[01]01?0?0 
Planocrania_datangensis ??????????????????????????????????????????????11?????0????????????????????????20010?000??1?030000100??0?000???????000??01???????0?0?1?1110????????0?000010010??0?????????????10??0?0???0000?2?001?0?0???1??0??111????????0????1?10000 
Leidyosuchus_canadensis ????0?0???????1????020000011?1??10?0?02??11???0110?00000?0?01?200000011101????00010?000000?03000010000010001000100001010100010100010111100?010100101100010010100000001?00100110010001??00001310010000?0?0?000011110?0100100??02200000 
Deinosuchus_riograndensis ??????0????????????02????????????????1????1???0110???001?0?11?10??0??11?0?????00??1?0??????0?00001???0??00011?00?0??????????????00?0111120?012210?1210001001?1000??000?0?????1??100?1??0000?3?001?000?????00??321?000?0????0103?0?000 
Diplocynodon_ratelii ??????0??????000???020?00?1111001400?02??21???01002101?????0112000001?1101????00120?00000012300001000101000??0?000000?10100010100010111100??10100101000010110100000001?10100110010001??0000120001?0?0???01?0002200000?00??000?1?00000 
Diplocynodon_hantoniensis 100???1?1?01000010002000011111??1400?021?21???011021010????011200000111101????00120?0?000??1300?0100?1010001?0?000000100100010100010111100?110100?011010101101000??0?1??010011?010001??0000123001?0?????0100?0410?000?00?001102200000 
Diplocynodon_muelleri ????????????????????2?01??1?????14?0?02??21???01002??2?????01120??10011100????00120?10000012300001000101000????00000111010000010001?1?1100?110??0?02?01010110100????????0100110010001???000???0012100?????00??42000???00??????2[12]1?000 
Diplocynodon_tormis ????????????????????2?????1??????????02??21???01?021?1?????01?2?00????11??????0?120??00000?230000100?1010001???000000?1?100?0?100010111100?110100001101010110100?0???10001?0110010001??0000???00110???????0???1200001000???????????00 
Diplocynodon_darwini 100001001?010000?00020000?1111??1400?021121???011020010??0?01?20000011110100??00020?0000?01030000100?0??000??0?0000001101?001010001?111100?110100?021010101101000???????0100110010001??000012?000?0?0???0?00?0410????????????012100?? 
Diplocynodon_deponiae 100?0?0???????0????02?0???1?????14?0?02??21????1?02??0?????01?20??0??1110?????001???000??010300001?0????000?????0?000??01000?010001?111100?110100?0??011?0?101?00????????1???1??10001???0001?00?1?0?0???0?1000420000?????00???121?0?? 
Brachychampsa_montana 101011001?1100???0002??000111100?000?023111???11101101?????01120?00001110100??10110?0002?1?010000100?0010001?0?010000011110010120011111100?110200?02110010110102000101?00100110010001??00001100?001102000?00?0111?00?100?00???120?000 
Brachychampsa_sealeyi ?????????????????????????????????????02???1???11101??0???????12??0000111?1?????01?0?0002?1?01000010???010?????????00????????10?200?1101?00???????????100???????2?????????????1??10??1?????0?3?00?01?02?0??00?????????????????11?10000 
Stangerochampsa_mccabei ????110???010010?0002000001111001?00?[01]2??11???111010100????0112110000?110?????00110?0002?1?020000100?001000????000000011110010120011111100?110200?0?1100102101000??1?1??0100110010001??00001200?0011022?0?00?0111?0???00?00??11[12]10000 
Ceratosuchus_burdoshi ???????????????????????????????????0?0????????11101??0?????01?2???00?11?01????00010?0?01?0?020000100???1000??0????00???11???1?1??0??111100????????0????010?111???????????10??10010001?????0?200???1?02????00?11011????00?????01?100?? 
Hassiacosuchus_haupti 001?1?0?1??????0???02?000?1111?????0??21?11???111110?0?????01?20??0??11101????00010?00???0?0?00001??????0001?0??????0?????????11001?111100?1?0200?02120010210101????????01???10010001??00001?001111101??0??0??420?0???????0???111???? 
Navajosuchus_mooki ??????0?1??????0???0?00???1111??1??0?021111???11101010?????01?21??00??110?????00010?0001?1?0200001???0?1000??0???00?0??1110010110011111100???020??0212?0102101000????1??010??10010001??000012000011?02?????00?????????????0???121???? 
Allognathosuchus_polyodon ??????????????????????????????????????????????11111010?????01?21??00?111?1????00010?000??0?0200001?0?????00??0?00?00???111001?1?011?111100????????0??20010?101???????????1???1??1???1?????0??00?001??2?????0??????????????0?????100?? 
Allognathosuchus_wartheni ????1?0????????????0?0000?1111??1000?02???1???11111010?100?011210000011101????00010?0000?0?02000010000010001?0?000000?0111001?110111111100?110200?0212001021010000?1?1?0010011001?001??00001??01001??2?????0????????????????????1?0?? 
Procaimanoidea_kayi ????110?1??????0???020?00?1111??10?0?02?121?????001?1??100?01?21000001110?????10?????0???0?0?00001???0?1000??0?0000001011100?01101111111000??0200?021200102101000???????0100110010001?????01?000011??2????00?04200?01?0??00?????1?0?0 
Procaimanoidea_utahensis ??????????????????????????????????????????????110[01]10??0??01011210??0011101????10110?0100?0?020?00100??01000????0000001?111001011011?111100?1?0200?02120010?101000???????0100110010001??0000?200?121?02??1?00?0421?0?0?0??00??011100?? 
Arambourgia_gaudryi ??????????????????????????????????????????????1101???0?????01?200?0??1110??????001??010??0?0200001?0???10001000??000????11?0??11011?111100?1102?0?0?1210?0210100?????????10011?010?01?????0??00111110??????0??2210??????????????????? 
Wannaganosuchus_brachymanus ????1?0???1?00?0???020000?1111001000?02???1???111110?0?????0??200?00?11?0?????00110?0000???0200??100???1000??0?100000???1??01?11011?111100????????0?12001??101000????????10011?010001??000012?0?011?02??1?00?0211???1?0??00??112100?0 
Alligator_sinensis 101011101?110010100020110111110011001022111111110000120?001011300010111101??1100100001000010200001000001000110010000001111001011011111111001102001021200102101010001110001001100100011100001200000100?0?010000110?011100?000001110000 
Alligator_mississippiensis 101011001?[01]100100000201101111100110010221311011100011201001011300010111101001100100001000010200001000001000111000000001111001011011111111001102001021210102101010001110001001100100010100001200010100?0?0100101101000[01]000000101100000 
Alligator_mefferdi ???????????????????????????1?????????02???????110000120100001130001011110100??00100?0100?0?020000100?0?10001?1?0000000?1110010110111111110?110200?021210102101010??1???00100110010001??0000?20001?1?0?0???0000110?000?0??00??1120?000 
Alligator_thomsoni ???????????????????02????????1?????0?0????????110000?2?????011300010011101????00100?010000?02000010??0010001?1?000000????1?????10111111110?1?0200102?21010210101?001?1??0100110010001??0000?2000??1?0???0?00?0111???0?????0???110?000 
Alligator_olseni ??????0?1?????10???02?10011111???100?02???????11010010?????011300000011101????00100?01000??0200?0100???1000??0?0?000101111?010110111111110?110200?021200102101010??????00100?1?010001??0000120001?1?0?0???00?021110???0??00??0121?000 
Alligator_mcgrewi 100010001?010010?00020000111?1101??0?02???1???11110010?100?011200000111101????00000?0100?0?020000100?0010001?001000000111100101101111111000110200?021200102101010?01???00100110010001??000012?00121????????0?0110?0???????0?????1??00 
Alligator_prenasalis 10001?0?1?????10?0?02000011111??1000?022111???11101010?????01120000011110100??100?0?0100?0?020000100?0010001100100000011110010110111111100?110200?021200102101000001?1?00100110010001??000012000101?02??0?00?0210??01?0??00?????1?000 
Eocaiman_cavernensis ??????????????????????????????????????????????10000??2?????0??20??????????????00????0??????0?0?0?1??00?100?1?0?10?000??1?????0??????1??1?0?????0???????0?????1?3??????????0??1?2??????????0????0????0????1??00????????????0??011??0?? 
Tsoabichi_greenriverensis ???????????????????02????????????????02??20???1100???2????????2??????11???01??00010?10????10??0001????????0????????????????????0001?1111?0?1?0????0??211???101?2????????????????100???????0?3000101????1???0??42000?????????????1?0?1 
Paleosuchus_trigonatus 100111111?01001010002000111111211300102132112111002122211111112011000110010111101100001000102000010000010001100010001111110111100011111110111020110212121?2101020001010001001102100011100001?0000?100?01020000?200001[01]00000111120[01]000 
Paleosuchus_palpebrosus 100111111?010010101020001111112113001021321121110021222111?11?20110001100?0111101100001000102000010000010001100010001111110111100011111110111020110212121?2101020001010001001102100011100001?00002100?01021000?200011000?00111121[01]000 
Purussaurus_neivensis 101?100?1?000010?0??2????011???????0?02???1???1?00??1?1010?111301100011001????00110?0001?0?020000100?0010001?0?0?00000111101211111?1111110?110201?0212031?210102000101??010??10210001??00?0????01?1?0??20?00?0120???1??0?0???01?00000 
Orthogenysuchus_olseni ????????????????????????????????????????????????00??????????????????????0?????00121?0?01???0?0?0?1??????000????01?000????????????????11110????????0????11??101??0???????????????10001?????0????0001????????0??120?????????????1?0???0 
Mourasuchus_atopus 10??100?1?00?010?00?2?10?011????1300?02???1???1102?112?????01120?100011000????00121?0000?1?050001100?0010001?0?01000001111012?1011??111110?110?00????2111??111?30????1???100110?10001??00?0??0?0??1?????0?0??0120???1????000?043000?0 
Caiman_yacare    101111001?10001000002010111111001100102122111111002112101011102011020110010111001100000000112000010000010001100100000011110121111011111110011020110212011121010300010100010011021000102000012000101?0?020100001200?00000?000001??0000 
Caiman_crocodilus 101111001?1000100000201011111100110010212211111100211210101110201102011001011100110000000011200001000001000110010000001111012111[01]01111111001102011021201112101030001010001001102100010200001200010010?020100101200010000?000101[12]00000 
Caiman_latirostris 101110001?10001000002010?111110011001021221112110021121010111?20110201100???1100110000000010200101000001000110010000001111012111001111111001102011021211112101030001010001001102100010200001200010110?020100001200000000?000001[12]0[01]000 
Caiman_lutescens ????????????????????????????????????????????????0?????????????????????????????00110?0000?0?020010100?001000????1000000111101211200??1?1?10?????0???????1????0???????????????????100?1??0000?2??0??1?????0?00?0???????????????01?????? 
Melanosuchus_niger 101111001?1?00100000201011111100110010222211121100211210101111201102011001??1100110000000010200101100001000110010000001111012111001111111001102011021211112101030001010001001102100010200001200001100??20110101200000000?0000?1100000 
Brachyuranochampsa_eversolei ???????????????????02????????????????0?????????11020100100000?20?000101011????00110?000011?210000100??00000??0?00010001010001010001?111100?????00?0?121010?101000???????1100010000003??0000?2?????0?????0?00001110?001?000???01?00000 
Crocodylus_acer  ??????????????????????????????????????????????????????????????????????????????00110?0000?1?210000100??000001???000100?10100010100010111100?002?01?01?2001001010001??0??11100010000003???000?2?00110????????00011100???0?00??????00?00 
Crocodylus_depressifrons ???00?00??11000010012100001111??1100?02???1???11102101?????001200000001011????00110?0000?1?110000100?1100001?0?000100??01000101?0000111100?010200?01120010010100011001?11100010000003??000012?0000010?????100?00110??100??0??01100000 
Crocodylus_affinis 001001001?10001000012100001111001100?02???1???111021010100000120000000101100??00110?000010?110000100?010000??0?000100010100010100000111100?0?010??0112001001010001??0???1100010000003??000012?00100?0??????000111?????0000????1?00?00 
Asiatosuchus_germanicus 001?0?0?1?001010?0102?000?1111??1??0??????1???11102000?????00120000??0101?00??00010?0000?0?01000010???10000??0?00010???010001010000?111100???0100?011110100101000???????1100?10000003??000012?001?0?0???0?10?0?10???0?0??0???011000?? 
Prodiplocynodon_langi ??????????????????????????????????????????????????????????????????????????????00110?0000???030000100??100001??0000100?1?1000101???0?111100???0?0??0?11?010?1010001??01?01100110000003??0000?2?00??0?0???0?0?003110??01?0?0???01?00?00 
Tomistoma_schlegelii 021000001?0010100010210001111110110010200310011122310400000100200000001010000100120000001102100001010100000110100011010010001011000011111000001101011210100101000110011111100100000001100001300000010?0?00000021110001000000001[12]00001 
Tomistoma_lusitanica ??????0????????????02????????????????02???1???1??2???4?????00?20000??0101?????00120?0000?1?21?000101?100000110?000010?00100010100000111110?0001?1?11121010010100011001??1110010000003??000012??0??0?????0??0?0201??001?0000???110000? 
Toyotamaphimeia_machikanensis 00100100??11111100102100011111101100?12???1?????22??04?????10020?0000?101000??00120?000011?04000010???00000????0000?0?0010000?100000011110??00?1??1??21010?1010??????????110010?00003??00001210010010?0?0?00?0202???01?0?0???01?00000 
Gavialosuchus_eggenburgensis ????????????????????2?????????????????????????????????????????????????????????00120?0000?1?240000100??00000????00?010?001000?012000?0?1110?0??????1?121010?10100????????11???10000003??0000???000?0?????0?0??0302???0??0?????01????0? 
Paratomistoma_courtii ???????????????????????????????????????????????????????????0??20?000001010????00???????????2??0?0???????0001?0?????????????????0000?1??11?????1???1??200100001000?1000?101?0?100??00??????0??3?001?[01]??0???????1110?0?1??????????0??00 
Tomistoma_cairense ??????????????????????????????????????????????1??2???4????????2000001?1010????00?20?0??????25?0??1?0????000??0?000010100100010?00?0?011110???01???11?2001001010001??0???11?001?000003??0000???????0??????????0111????????00??????00?? 
Thecachampsa_antiqua 02000000??001010?00021010111?1??11?0?12???1???1122???4?100????2000031?101?0???00120?000011?210000100?100000??0?0000101?0100010110000011110???011??111200100101010??00???11100100?2003??000013??0??0????????0??101???????????????000?? 
Maomingosuchus_petrolica ???????????????????????????1????????????????????????04??????0020?0?01?1?10????00??2????????2?00?0??0???00001???0?00101001??????1?00?0?1110?0?2?0??0??200?0000100?????????1???1????003??0000?200011?01?1?0?000010[01]0000000?000?0110?000 
Dollosuchoides_densmorei 001???0???111010?0002?0?001111??1?00??????????1120???0?????000200?0??0101?????00120?00?0?1?210000100??00000????01?01000010001011000?011110????????1??20010?1010001???????10?01000?003??000013000110?0???000000[13]020000?000000001100001 
Kentisuchus_spenceri ??????0????????????????????????????????????????1?????0?????0??2000?1101?11????00110?0000?1?210000100???0000??0?010010?00100?1011000?111110??????0?0??20010?10100?????1?111?0?100?0?03??0000??00012000???0?00001011000100?000001?00000 
Crocodylus_megarhinus ??????0???????????002?????????????????????????11102101?????00120000??01011????00110?0000?0?23000010001?0000??0?000000010100010120000111110?002?11?0112?01001010?01100???1110010000003??0000?20001?0?0?????00?0110?????0000???111000?? 
Mecistops_cataphractus 10?001001?000010000021100111112012001021131001111041010100010020001110101?100100120000001002100001000100000110100001011010001010000011111000010111011200100101000111011111100100000030?11101?00011010?0?000000[12]1110001000000001100000 
Crocodylus_niloticus 101000001?101010001021100111112012001021231001110021010100010120001110101110010011000000100210000100110000[01]110100[01]00011010001011000011111000010111011200100101000111011111100110000030100001200010001?0?01100011010000000000001100000 
Crocodylus_porosus 111000001?0010101010211000111120120010212310011100210101000101200011101011100100110000001002100011001100000110100[01]00011010001010000011111000010111011200100101000111011111100110000030100001200010001?0?01000011010000000000001100000 
Crocodylus_rhombifer 001000001?1010100010211001111120110010212310011100210101000101200011101011100100110000001002101001001100000110100[01]00011010001011000011111000010111011200100111000111010111100110000030200001200011001?0?01100011110000000000101100000 
Euthecodon_arambourgi ?????????????????????????????????????????????????????0??????????????????1?????00020?0000?1?250001100?1000001101000000??0????0???0000111110??11011?011210100101100????1??11?0?1000?003??0000???????0?????0?000?10000?0?00??0??01200000 
Osteolaemus_tetraspis ??1?00001?0010101000211001111120111010211110011100210101000101200001101011100110100000101002100011000100000110110010111010201010001011111010010101011211100101100111010111101100000031000001?0001?010?0?01100112000111000000101[01]10000 
Osteolaemus_osborni ??1?00001?001010100021100111112011101021111001110021010100000120000110101110011011000010100210001100010000011011001001001020101000001111101001010101121110010110011101?111101100000031000001??00??01????01100[01]120001[01]000000?101?10000 
Voay_robustus    ??????0????????0???021?????111??1110??????1???1110210101000001200011111011????00110?0000?0?21000110001000001101000101110102010100000111110?0010111011201100111110?1101?11110010000003??00001210000010?2?0?1000110000000000?0101[01]00000 
Rimasuchus_lloydi ?????????????????????????????????????????????????????1??????????????????1?????00110?0000?0?210001100?100000110100000????10??1??1000?111110?001011?011200100101100111?1??1110?1000?003????00?2?????0???????10?01???????0??0???01?0?0?? 
Brochuchus_pigotti ??????????00?010?00?21??01111????????02???0???11102??1????????2???111???1?????00010?0100?0?2100011000100000????001010?101010001?0?00111110???1?1??011210100101100??1?1??1100?10000003??0000?2?000201????0?00??1?????0?0??00??01100000 
Portugalosuchus_azenhae ???????????????????????????????????????????????????????00?12011?0?????????????00????????????????01?0???10001???0?0??011010000?1?0?00000100????1?00???01010010??001?0???0?10?1??????0???0000???0?12?01??????0?011?00?????00????????000 
Orientalosuchus_naduongensis ????1????????000???02?0?0???????1[14]0??[01]2???1???110111?1[012]??0101?211110?010??????101?0?010001?110001100??010001???0001002101?20?01000011?1100?1??????0??2[01]010?10113?????????10?110000001??0000?200?010?1010??10?111010????0000??0111?000 
Krabisuchus_siamogallicus ????????????????????2??0????????1?0??02???1???11011??1?????01?2101?0?01001????10010???00?1???0[01]0??00???1????????00?00?101100?01?00??111100[01]1[01]00?0?0??2001??1?112????????????????0???1??0??0??00?0???1?100??0???20?????????????1?100?? 
Bottosaurus_harlani ??????????????????????00?11?????130??0????????11001????????01120?1120?1001????100???00??0????????1???1????0??0???0????1?1?????1?0?0?1?0?1????0?0???2?211?1?101?2????????????????????1??0000??010???1?110?????0120?0?1??0??000??1??00? 
Globidentosuchus_brachyrostris ???????????????????02?????????????????????????11101??0?11?10?1101103111011????0012??000??0??200001???1?10?0??????0?????11?????111???1?1100??????0?0??2011??101?3?????????1???1?????0??????0??00?00100??00??0??420?0??1?0??0?????10000 
Culebrasuchus_mesoamericanus ??????????????????????????????????????????????11?2???2?????0??20??????????????001???0??????0000001???????001?0??????????????????????1?1?0???????????021010210?03??01????01?0?1?0??????????0???0???110??1??????1??00??1????00??????000 
Centenariosuchus_gilmorei ??????????????????????????????????????????????11002??2????????????????????????001?0?00002??02000??0??????0?????0??0?????????????????1??11?????21??0?02?1?1210103??01?1?0?1?0?1?210001??0000?2?0???11???20?1???12000??1?0???????????00 
Eoalligator_chunyii 1010?????????000?????????????????????0??????????0?11?[12]????????????10?01?01????10????????????????0?????????????????1?????1????????0??1?1??????0?????11??0?0010112???1?????1???1?00?003???????13?????1?0?0????????????????????????????? 
Jiangxisuchus_nankangensis ???????????????????020????????????????????????1100?[01]01?????0[01]021??????????????10110?000101?110000100???1000????00010001011201110000?11110001?0011101011000010110?????????100110000001??0000?1?0?00010?1?0?100101110001?0?00??1111??00 
Protoalligator_huiningensis ??????????????????????????????????????????????1100??????????112???????????????001?0?000??1?0100001??????????????????????????????00??1?1??0?????????????????????????????????????????????????????0??0?0???0??0???????????????00???????? 
Crocodylus_acutus 001000001?1010110010211001111120120010212310011100210101000101200011101011100100110000001002101001001100000110100[01]000110100010110000111110000101110112001001010001110111111001100000302000012?0010001?0?0?000011010000000000001100000 
Crocodylus_palustris 101000001?0010100110211001111121121010212310011100210101000101200011101011100100110000001002100011001100000110100[01]000110100010100000111110000101110112001001010001110111111001100000301000012?00110?????0?1000110???00?0000??01100000 
Crocodylus_siamensis 111000001?1110100000211001011120120010212310011100210101000101200011101011100100110000001002100011001100000110100[01]00011010001010000011111000010111011200100111000111011111100110000030100011200011001?0?01000011010001000000001100000 
Crocodylus_intermedius 001000001?1010100010211001111120120010212310011110210101000101200011101011100100110000001002101001001100000110100[01]000110100010100000111110000101110112001001010001110111111001100000302000012?00110?????0?0000??????0?000000?01100000 
Crocodylus_johnstoni 111000001?0010101010211000111120120010212110011110210101000101200011101011100100110000001002100011001100000110100[01]010[12]1010001010000011111000010111011200100101000111011111100110000030100001200011001?0?00000011010000000000001100000 
Crocodylus_mindorensis 111000001?0010101010211000111120120010212310011100210101000101200011101011100100110000001002100011001100000110100[01]000110100010100000111110000101110112001001010001110111111001100000301000012?00??0?????0??0?0?10??0????000???1?00000 
Crocodylus_novaeguineae 111000001?0010101010211000111120120010212310011100210101000101200011101011100100110000001002100011001100000110100[01]00011010001010000011111000010101011200100101000110011111100110000030100001200011001?0?01000011010001000000001100000 
Crocodylus_raninus ??????????????????????????????????????????????????????????????????????????????00110?0000100210001100110000011010010001101000101000001111100001010101120010010100011001?110100110?0000??0000?2?00??0?????0?0000110???0?0?00???01?00?00 
Crocodylus_moreletii 001000001?1010100010211001111120120010212310011100210101000101200011101011100100110000001002101001001100000110100[01]0001101000101100001111100001011101120010010100011101111110011000003020000120001100??0?01000011110000000000001100000 
Crocodylus_palaeindicus ??????0????????????0?1??????????1?????????????1100210101?00101200011?01?11????00110?0000?0?210000100?1000001101001000?10100?10100000111110?001011?011200100101010011?1?11110011000003??000?12?00??0?1???0?0??0110???0?00??0???110?00? 
Crocodylus_checchiai ????????????????????2??????????????0?02???1???11?02??1?????10?20?011101011????00120?000010?21010010011000001???0000001?010001010000?111110???1?10?01120010010100?1??01?111?0011000003??0000?2?001000????0100001101000000?????01100?00 
Crocodylus_anthropophagus ??????????????10???02?100111????1200?02???1???11?021?1?1?0?10?20?011101011????00010?000010?21000010?110000111010?0???1?0100??01?000?111110???1?10?01110010011100?1?1?1??1110011000003?????0?2?001?0?????0?1????????00000??0??0??0?0?? 
Crocodylus_thorbjarnarsoni ??????????????????????????????????????????????11?0210101000101200011101011????00010?000010?210000100??000011???0000001101000001?0000111110?001?1010112001001110??111?1???110011000003??0000?2100100???0?01100011000?0[01]00?00??01100000 
Crocodylus_gariepensis ???????????????????021??0111??????00?02???1???1?112??1??????0?2?0011101011????00020?000010?2100011???100000110100?000?0??????0??0?00111110?????11?0??20110?111?????1?1???1???1??00003??0000???00??0?????0???0?210000???0??????1?0?000 
Penghusuchus_pani 00000011100010??10102??101111?1?0100?12???1???1?220104?????00?20?000101?0?00??0?????0??????2500001?0??000001111000010000101000110200011100???????1???2?????1010??????0??011?010010003??0000??00010??????0?000?0??0?00000?10??02?0?0?? 
Megadontosuchus_arduini ???????????????????02????????????????0????????1120?????????0??20?????0???1????001?0?000?11?2100001??????000????0???1????????????000?011110???0????1??2001??101???????????1???1????00???0000?20001??01????1000030100001?0??000?110?000 
Australosuchus_clarkae ??????0???????1??0??2?????11???????0?02???1???11002?01?????001200001101011????00110?000001?11000010001000001???0000001??1???10100000110110?002011?02?20010010100?????1??11???10000001??0000?2100110?0?0?01001?1110000?1???00011100000 
Baru_darrowi     ??????????????????????????????????????????????1111210?010001002011?110??01????00110?000000?010000100?0100001???0001001?01?????100??01?1?00?????????????????????????????????????????????00???21?0?10?0???122000??????????1?101111000?? 
Baru_wickeni     ??????????????????????????????????????????????11105??2?????10020??0??0101?????00110?001000?010001100?010000??0?000??010011000?110??0111100?1???1??0??20010010112?????1??110?1100??003??00?0?2100110?0?0012200052000??1001010111100000 
Harpacochampsa_camfieldensis ??????????????????????????????????????????1????0??????????????????????????????00110?000000????????0??1?100?????0???????????????????0010????000011?0202?010010110???0?1?011?0010000003???????2?????001???00??001?11?00100??0??0??00?00 
Isisfordia_duncani ?0110?????100?1?????10000???00??0101?021110??????23????????0??2???????0???????00112?000??11050000100??01000????00?0001?0?0001??0000?101110?000?1??0?001010010100?????????00101000?0?0??0000??40010101???00000?22110100000000102?10000 
Kalthifrons_aurivellensis ?????????????????????????????????????0????1???????????????????????????????????[01]0110?00?????[12]100011??????0?0??????0?????????????0000?1?1010????????0??20010?10??0??????????????????????????1???001?0?0???02?0004200000?0???1?0???0?00? 
Kambara_implexidens ??????????????????????????????????????????????11102?01?????00120?101101011????00110?000001?210000100?1?00001??1000000100100010100000111110?002011?01120010010100011101?11110010000001??0000?200011000?0?01000012012001001000001100000 
Kambara_murgonensis ??????????????????????????????????????????????11102?01??????012??????????1????00110??00????010000100?1??000??????0?????????????00000111?10?00?????0??20010?101?0011????111?0??0000000?????0??200110?0????1000?1201200?0???000?1100000 
Kambara_taraina  ??????????????????????????????????????????????11002????????00120??0???10?1????00110??00001?210000100???0000????0000001001?00?010000?111110????????0??2001??10100?????????11001?0??00???0000?2200110?0???0110?012012??100100000110?000 
Mekosuchus_sanderi ??????????????????????????????????????????????????????????????????????????????00???????????010?0?1???00?00???????0????????????????10110130???2?1?101020010010113????????11???10000001?????1???0?1??00??1?2221?5200000000?????11?1??0? 
Mekosuchus_whitehunterensis ??????????????????????????????????????????????10112001?????00111100?1?0???????0????????????010?0?1????0?????????????????????????0?1?????3????????????20???????????????????????????????????1??40?????0?2??222??????0???????111??11?1?? 
Paludirex_vincenti ??????????????????????????????????????????????????????????????????????????????00110?000?0??01000?1???10000?????????????????????000?0111100????0??10??20011?1????01???1?011?001?000000?????0?2?001?0?0???01??0?520010?10??????11?01?10 
Quinkana_timara  ??????????????????????????????????????????????1110?11?????????????????????????21010?10000000[23]000110?010100?????0???????????????????0111??????????10112011?010???011??1?111???100???0???00???2??01?010???02101?42000101????1??01?00000 
Susisuchus_anatoceps ????01??0????0???1?00000010100?????1?021310?????023???????????0???????11?1?0??00122?000?0?1050000100??0?000????1100001?0?0001?11001?0?1110???0?1010??0101??101?2?????????00??1????00???000004?00121?0??000000122010?0?0?0000?02?10000 
QMF14548         ???????????????????????????????????????????????????????????????????????????????????????????????????????????????????????????????????????????????????1?20010???1???????11?11???1?????0??????0???0????0??????????10200??1??????????0??01 
; 
blocks 0; 
tread
'339 trees'
(0 (1 (2 (((5 (3 (4 (12 (13 (14 15 ))))))(131 140 ))((11 (6 ((7 8 )(10 (9 101 )))))((20 (17 (18 (16 19 ))))((((74 ((89 (126 ((((85 (125 (84 (((21 (26 ((27 28 )(29 30 ))))(22 23 ))(24 25 )))))((80 81 )(82 83 )))(86 87 ))(88 141 ))))((75 (90 (((91 (113 ((92 (122 123 ))((120 (112 (116 ((93 115 )(117 118 )))))(121 (114 (111 (94 119 ))))))))((100 (95 124 ))(99 (98 (96 97 )))))((((127 130 )(138 ((128 129 )(136 137 ))))(133 (134 135 )))(132 139 )))))(76 77 ))))(78 79 ))((35 36 )((41 (38 (42 (37 (39 40 )))))(((46 (48 (45 (44 (43 (108 (110 (109 (102 103 )))))))))((47 (105 (106 (62 (104 (107 ((63 (64 65 ))((66 (67 68 ))((69 70 )(71 (72 73 )))))))))))((53 (54 (49 50 )))(51 52 ))))(61 (60 (59 (55 (58 (56 57 ))))))))))(34 (33 (31 32 ))))))))))*
(0 (1 (2 (((5 (3 (4 (12 (14 (13 15 ))))))(131 140 ))((11 (6 ((7 8 )(10 (9 101 )))))(33 ((20 (17 (19 (16 18 ))))(((78 (79 ((((89 (126 ((((85 (125 (84 (((23 (21 22 ))(27 (26 (28 (29 30 )))))(24 25 )))))((80 81 )(82 83 )))(86 87 ))(88 141 ))))(130 (90 (((91 (113 ((92 (121 (122 123 )))(120 ((112 ((116 (93 115 ))(117 118 )))(114 (111 (94 119 ))))))))((124 (95 100 ))(99 (98 (96 97 )))))(133 (135 (134 (127 (138 (((128 129 )(136 137 ))(132 139 )))))))))))(76 77 ))(74 75 ))))((35 36 )((41 (38 (42 (37 (39 40 )))))(((46 (48 (54 (45 (43 44 )))))((47 (105 ((106 (62 (107 ((63 ((66 (67 68 ))((69 70 )(73 (71 72 )))))(64 65 )))))(110 ((102 (108 109 ))(103 104 ))))))((49 50 )(51 (52 53 )))))(61 (60 (59 (55 (56 (57 58 ))))))))))(34 (31 32 ))))))))))*
(0 (1 (2 (((5 (3 (4 (12 (14 (13 15 ))))))(131 140 ))((11 (6 ((7 8 )(10 (9 101 )))))(33 ((20 (17 (18 (16 19 ))))(((79 (78 ((((89 (126 ((86 (87 ((85 (125 (84 (((23 (21 22 ))(27 ((26 29 )(28 30 ))))(24 25 )))))((80 81 )(82 83 )))))(88 141 ))))(130 (90 (((91 (113 (((121 (92 (122 123 )))(114 (111 (94 119 ))))(120 (112 (115 ((93 116 )(117 118 ))))))))((124 (95 100 ))((98 (96 97 ))(99 (132 139 )))))(133 (135 (134 (127 (138 ((128 129 )(136 137 )))))))))))(76 77 ))(74 75 ))))((35 36 )((41 (38 (42 (37 (39 40 )))))(((46 (48 (45 (44 (43 (110 (109 (103 (102 108 )))))))))((47 (105 (106 (62 (104 (107 ((63 (64 65 ))((66 (67 68 ))((69 70 )(71 (72 73 )))))))))))((53 (54 (49 50 )))(51 52 ))))(61 (60 (59 (55 (58 (56 57 ))))))))))(34 (31 32 ))))))))))*
(0 (1 (2 (((3 (4 (12 (14 (13 15 )))))(5 (131 140 )))((11 (6 ((7 8 )(10 (9 101 )))))((20 (17 (16 (18 19 ))))(((78 (79 ((((89 (126 ((86 (87 ((85 (125 (84 (((23 (21 22 ))(26 ((27 28 )(29 30 ))))(24 25 )))))((80 81 )(82 83 )))))(88 141 ))))(130 (90 (((91 (113 (((92 (111 (119 (94 114 ))))(121 (122 123 )))(120 (112 (93 (115 (116 (117 118 )))))))))((124 (95 100 ))(99 (98 (96 97 )))))(133 (135 (134 (127 (138 (((128 129 )(136 137 ))(132 139 )))))))))))(76 77 ))(74 75 ))))((35 36 )((41 (38 (42 (37 (39 40 )))))(((46 (48 (54 (45 (43 44 )))))((47 (105 ((106 (62 (107 ((63 (64 65 ))((66 (67 68 ))((69 70 )(73 (71 72 ))))))))(110 ((102 (108 109 ))(103 104 ))))))((49 50 )(51 (52 53 )))))(61 (60 (59 (55 (58 (56 57 ))))))))))(33 (34 (31 32 ))))))))))*
(0 (1 (2 (((5 (3 (4 (12 (14 (13 15 ))))))(131 140 ))((11 (6 ((7 8 )(10 (9 101 )))))((20 (17 (18 (16 19 ))))((((74 ((89 (126 ((((85 (125 (84 (((22 (21 23 ))(26 ((27 28 )(29 30 ))))(24 25 )))))((80 81 )(82 83 )))(86 87 ))(88 141 ))))((75 (90 (((91 (113 ((121 ((92 (122 123 ))(111 (94 (114 119 )))))(120 (112 (115 (93 (116 (117 118 )))))))))((124 (95 100 ))(99 (98 (96 97 )))))((((127 130 )(138 ((128 129 )(136 137 ))))(133 (134 135 )))(132 139 )))))(76 77 ))))(78 79 ))((35 36 )((41 (38 (42 (37 (39 40 )))))((((54 (45 (43 44 )))(46 48 ))((47 (105 ((106 (62 (107 ((63 ((66 (67 68 ))((69 70 )(72 (71 73 )))))(64 65 )))))(110 (104 ((102 103 )(108 109 )))))))((49 50 )(51 (52 53 )))))(61 (60 (59 (55 (58 (56 57 ))))))))))((31 32 )(33 34 )))))))))*
(0 (2 (1 (((5 (3 (4 (12 (14 (13 15 ))))))(131 140 ))(11 ((6 ((7 8 )(10 (9 101 ))))((20 (17 (16 (18 19 ))))((((74 ((89 (126 ((87 (86 ((85 (125 (84 (((22 (21 23 ))(27 ((26 29 )(28 30 ))))(24 25 )))))((80 81 )(82 83 )))))(88 141 ))))((75 (90 (((91 (((92 (122 123 ))((94 119 )(111 (114 121 ))))(120 (112 (113 (93 (116 (115 (117 118 )))))))))((100 (95 124 ))(99 (98 (96 97 )))))((((127 130 )(138 ((128 129 )(136 137 ))))(133 (134 135 )))(132 139 )))))(76 77 ))))(78 79 ))((35 36 )((41 (38 (42 (37 (39 40 )))))(((46 (48 (54 (45 (43 44 )))))((47 ((49 50 )(51 (52 53 ))))(105 ((106 (62 (107 ((63 ((66 (67 68 ))((69 70 )(71 (72 73 )))))(64 65 )))))(110 ((102 (108 109 ))(103 104 )))))))(61 (60 (59 (55 (57 (56 58 ))))))))))(34 (33 (31 32 )))))))))))*
(0 (1 (2 (((5 (3 (4 (12 (14 (13 15 ))))))(131 140 ))((11 (6 ((7 8 )(10 (9 101 )))))(33 ((20 (17 (18 (16 19 ))))(((78 (79 ((((89 (126 ((87 (86 ((85 (125 (84 (((22 (21 23 ))(26 (27 (28 (29 30 )))))(24 25 )))))((80 81 )(82 83 )))))(88 141 ))))(130 (90 (((91 (113 (((92 (121 (122 123 )))(114 (111 (94 119 ))))(120 (112 (115 (116 (93 (117 118 )))))))))((100 (95 124 ))((99 (98 (96 97 )))(132 139 ))))((127 (138 ((128 129 )(136 137 ))))(133 (134 135 )))))))(74 75 ))(76 77 ))))((35 36 )((41 (38 (42 (37 (39 40 )))))((((54 (45 (43 44 )))(46 48 ))((47 ((49 50 )(51 (52 53 ))))(105 ((106 (62 (107 ((63 (64 65 ))((66 (67 68 ))((69 70 )(71 (72 73 ))))))))(110 (104 ((102 103 )(108 109 ))))))))(61 (60 (59 (55 (57 (56 58 ))))))))))(34 (31 32 ))))))))))*
(0 (1 (2 (((5 (3 (4 (12 (13 (14 15 ))))))(131 140 ))((11 (6 ((7 8 )(10 (9 101 )))))((20 (17 (16 (18 19 ))))(((79 (130 ((78 (((89 (126 ((((85 (125 (84 (((23 (21 22 ))(26 (27 (28 (29 30 )))))(24 25 )))))((80 81 )(82 83 )))(86 87 ))(88 141 ))))(90 ((91 (113 (((92 (121 (122 123 )))(114 (111 (94 119 ))))(120 (112 ((115 (93 116 ))(117 118 )))))))(((95 100 )(99 ((98 (96 97 ))(132 (124 139 )))))(133 (135 (134 (127 (138 ((128 129 )(136 137 )))))))))))(74 75 )))(76 77 ))))((35 36 )((41 (38 (42 (37 (39 40 )))))(((46 (48 (54 (45 (43 44 )))))((47 (105 ((106 (62 (107 ((63 ((66 (67 68 ))((69 70 )(71 (72 73 )))))(64 65 )))))(110 (104 (103 (102 (108 109 ))))))))(51 ((49 50 )(52 53 )))))(61 (60 (59 (55 (58 (56 57 ))))))))))(34 (33 (31 32 ))))))))))*
(0 (1 (2 (((5 (3 (4 (12 (14 (13 15 ))))))(131 140 ))((11 (6 ((7 8 )(10 (9 101 )))))(33 ((20 (17 (16 (18 19 ))))(((79 (78 ((((89 (126 ((((85 (125 (84 (((23 (21 22 ))(27 ((26 29 )(28 30 ))))(24 25 )))))((80 81 )(82 83 )))(86 87 ))(88 141 ))))(130 (90 (((91 (113 (((92 (111 (114 (94 119 ))))(121 (122 123 )))(120 (112 (93 (116 (115 (117 118 )))))))))((124 (95 100 ))(99 (98 (96 97 )))))((127 (132 (139 ((138 (128 129 ))(136 137 )))))(133 (134 135 )))))))(76 77 ))(74 75 ))))((35 36 )((41 (38 (42 (37 (39 40 )))))((((54 (45 (43 44 )))(46 48 ))((47 ((49 50 )(51 (52 53 ))))(105 ((106 (62 (107 ((63 (64 65 ))((66 (67 68 ))((69 70 )(71 (72 73 ))))))))(110 ((102 (108 109 ))(103 104 )))))))(61 (60 (59 (55 (56 (57 58 ))))))))))(34 (31 32 ))))))))))*
(0 (2 (1 (((3 (4 (12 (14 (13 15 )))))(5 (131 140 )))((11 (6 ((7 8 )(10 (9 101 )))))(33 ((20 (17 (16 (18 19 ))))(((79 (130 ((78 (((89 (126 ((86 (87 ((85 (125 (84 (((21 (22 23 ))(27 ((26 29 )(28 30 ))))(24 25 )))))((80 81 )(82 83 )))))(88 141 ))))(90 ((91 (113 (((121 (92 (122 123 )))(120 (112 ((93 (115 116 ))(117 118 )))))(114 (111 (94 119 ))))))(((95 100 )((99 (98 (96 97 )))(132 (124 139 ))))((127 (138 ((128 129 )(136 137 ))))(133 (134 135 )))))))(74 75 )))(76 77 ))))((35 36 )((41 (38 (42 (37 (39 40 )))))((((54 (45 (43 44 )))(46 48 ))((47 (105 ((106 (62 ((63 (64 65 ))((107 (66 (67 68 )))((69 70 )(73 (71 72 )))))))(110 (104 (103 (102 (108 109 ))))))))(51 ((49 50 )(52 53 )))))(61 (60 (59 (55 (56 (57 58 ))))))))))(34 (31 32 ))))))))))*
(0 (1 (2 (((3 (4 (12 (13 (14 15 )))))(5 (131 140 )))((11 (6 ((7 8 )(10 (9 101 )))))((20 (17 (18 (16 19 ))))(((79 (78 (74 ((89 (126 ((86 (87 ((85 (125 (84 (((22 (21 23 ))(27 (26 (28 (29 30 )))))(24 25 )))))((80 81 )(82 83 )))))(88 141 ))))((75 (90 ((((91 130 )(113 ((121 ((92 (122 123 ))(111 (114 (94 119 )))))(120 (112 (116 ((93 115 )(117 118 ))))))))((100 (95 124 ))(99 (98 (96 97 )))))((127 (132 ((138 (128 129 ))(139 (136 137 )))))(133 (134 135 ))))))(76 77 ))))))((35 36 )((41 (38 (42 (37 (39 40 )))))(((46 (48 (54 (45 (43 44 )))))((47 (105 ((106 (62 ((63 ((66 (67 68 ))(107 ((69 70 )(72 (71 73 ))))))(64 65 ))))(110 (104 ((102 103 )(108 109 )))))))(51 ((49 50 )(52 53 )))))(61 (60 (59 (55 (56 (57 58 ))))))))))(34 (33 (31 32 ))))))))))*
(0 (2 (1 (((5 (3 (4 (12 (14 (13 15 ))))))(131 140 ))((11 (6 ((7 8 )(10 (9 101 )))))(33 ((20 (17 (18 (16 19 ))))(((78 (79 ((((89 (126 ((87 (86 ((85 (125 (84 (((21 (22 23 ))(26 ((27 28 )(29 30 ))))(24 25 )))))((80 81 )(82 83 )))))(88 141 ))))(130 (90 (((91 (113 (((92 (111 (94 (114 119 ))))(121 (122 123 )))(120 (112 ((93 (115 116 ))(117 118 )))))))((100 (95 124 ))(99 ((98 (96 97 ))(132 139 )))))((127 (138 ((128 129 )(136 137 ))))(133 (134 135 )))))))(76 77 ))(74 75 ))))((35 36 )((41 (38 (42 (37 (39 40 )))))((((54 (45 (43 44 )))(46 48 ))((47 ((49 50 )(51 (52 53 ))))(105 ((106 (62 ((63 (64 65 ))((66 (67 68 ))(107 ((69 70 )(71 (72 73 ))))))))(110 (104 ((102 103 )(108 109 ))))))))(61 (60 (59 (55 (57 (56 58 ))))))))))(34 (31 32 ))))))))))*
(0 (2 (1 (((3 (4 (12 (14 (13 15 )))))(5 (131 140 )))((11 (6 ((7 8 )(10 (9 101 )))))(33 ((20 (17 (16 (18 19 ))))(((79 (78 (74 ((89 (126 ((86 (87 ((85 (125 (84 (((21 (22 23 ))(27 ((26 29 )(28 30 ))))(24 25 )))))((80 81 )(82 83 )))))(88 141 ))))((75 (90 ((((91 130 )(113 (((92 (122 123 ))((111 (94 119 ))(114 121 )))(120 (112 ((115 (93 116 ))(117 118 )))))))((100 (95 124 ))(99 (98 (96 97 )))))((127 (132 ((138 (128 129 ))(139 (136 137 )))))(133 (134 135 ))))))(76 77 ))))))((35 36 )((41 (38 (42 (37 (39 40 )))))(((46 (48 (54 (45 (43 44 )))))((47 (105 ((106 (62 ((63 (64 65 ))(107 ((66 (67 68 ))((69 70 )(73 (71 72 ))))))))(110 (104 (103 (102 (108 109 ))))))))(51 ((49 50 )(52 53 )))))(61 (60 (59 (55 (56 (57 58 ))))))))))(34 (31 32 ))))))))))*
(0 (2 (1 (((3 (4 (12 (14 (13 15 )))))(5 (131 140 )))((11 (6 ((7 8 )(10 (9 101 )))))(33 ((20 (17 (16 (18 19 ))))(((78 (79 ((((89 (126 ((86 (87 ((85 (125 (84 (((21 (22 23 ))(26 (27 (28 (29 30 )))))(24 25 )))))((80 81 )(82 83 )))))(88 141 ))))(130 (90 (((91 ((121 ((92 (122 123 ))(111 (114 (94 119 )))))(120 (112 (113 ((115 (93 116 ))(117 118 )))))))((124 (95 100 ))(99 (98 ((96 97 )(132 139 ))))))(133 (135 (134 (127 (138 ((128 129 )(136 137 )))))))))))(74 75 ))(76 77 ))))((35 36 )((41 (38 (42 (37 (39 40 )))))(((46 (48 (54 (45 (43 44 )))))((47 (105 ((106 (62 ((63 (64 65 ))((66 (107 (67 68 )))((69 70 )(73 (71 72 )))))))(110 (104 (103 (102 (108 109 ))))))))(51 ((49 50 )(52 53 )))))(61 (60 (59 (55 (57 (56 58 ))))))))))(34 (31 32 ))))))))))*
(0 (2 (1 (((3 (4 (12 (14 (13 15 )))))(5 (131 140 )))((11 (6 ((7 8 )(10 (9 101 )))))(33 ((20 (17 (16 (18 19 ))))(((79 (78 (74 ((89 (126 ((86 (87 ((85 (125 (84 (((22 (21 23 ))(26 (27 (28 (29 30 )))))(24 25 )))))((80 81 )(82 83 )))))(88 141 ))))((75 (90 ((((91 130 )((121 ((92 (122 123 ))(111 (114 (94 119 )))))(120 (112 (113 ((93 (115 116 ))(117 118 )))))))((124 (95 100 ))(99 (98 (96 97 )))))(127 ((132 (139 (138 ((128 129 )(136 137 )))))(135 (133 134 )))))))(76 77 ))))))((35 36 )((41 (38 (42 (37 (39 40 )))))(((46 (48 (45 (44 (43 ((109 (102 103 ))(108 110 )))))))((47 (105 (106 (62 (104 (107 ((63 (64 65 ))((66 (67 68 ))((69 70 )(71 (72 73 )))))))))))((53 (54 (49 50 )))(51 52 ))))(61 (60 (59 (55 (58 (56 57 ))))))))))(34 (31 32 ))))))))))*
(0 (1 (2 (((3 (4 (12 (13 (14 15 )))))(5 (131 140 )))(((6 11 )((7 8 )(10 (9 101 ))))((20 (17 (16 (18 19 ))))(((78 (79 ((((89 (126 ((87 (86 ((85 (125 (84 (((21 (22 23 ))(26 (27 (28 (29 30 )))))(24 25 )))))((80 81 )(82 83 )))))(88 141 ))))(130 (90 (((91 (((92 (122 123 ))(111 (121 (119 (94 114 )))))(120 (112 (113 (93 (116 (115 (117 118 )))))))))((100 (95 124 ))(99 (98 (96 97 )))))(((110 127 )(138 (((128 129 )(136 137 ))(132 139 ))))(133 (134 135 )))))))(76 77 ))(74 75 ))))((35 36 )((41 (38 (42 (37 (39 40 )))))(((46 (48 (45 (44 (43 (109 (103 (102 108 ))))))))((47 (105 (106 (62 (104 (107 ((63 (64 65 ))((66 (67 68 ))((69 70 )(71 (72 73 )))))))))))((53 (54 (49 50 )))(51 52 ))))(61 (60 (59 (55 (58 (56 57 ))))))))))(33 (34 (31 32 ))))))))))*
(0 (1 (2 (((3 (4 (12 (13 (14 15 )))))(5 (131 140 )))((11 (6 ((7 8 )(10 (9 101 )))))((20 (17 (18 (16 19 ))))(((79 (130 ((78 (((89 (126 ((86 (87 ((85 (125 (84 (((23 (21 22 ))(26 ((27 28 )(29 30 ))))(24 25 )))))((80 81 )(82 83 )))))(88 141 ))))(90 (((91 ((121 ((92 (122 123 ))(111 (119 (94 114 )))))(120 (112 (113 (93 (115 (116 (117 118 )))))))))((95 100 )(99 (124 (98 (96 97 ))))))(127 ((132 (139 (138 ((128 129 )(136 137 )))))(133 (134 135 )))))))(74 75 )))(76 77 ))))((35 36 )((41 (38 (42 (37 (39 40 )))))(((46 (48 (54 (45 (43 44 )))))((47 ((49 50 )(51 (52 53 ))))(105 ((106 (62 ((63 (((66 107 )(67 68 ))((69 70 )(73 (71 72 )))))(64 65 ))))(110 (104 (103 (102 (108 109 )))))))))(61 (60 (59 (55 (57 (56 58 ))))))))))((31 32 )(33 34 )))))))))*
(0 (2 (1 (((5 (3 (4 (12 (13 (14 15 ))))))(131 140 ))(11 ((6 ((7 8 )(10 (9 101 ))))((20 (17 (16 (18 19 ))))(((79 (78 ((((89 (126 ((((85 (125 (84 (((23 (21 22 ))(27 ((26 29 )(28 30 ))))(24 25 )))))((80 81 )(82 83 )))(86 87 ))(88 141 ))))(130 (90 (((91 (((121 (92 (122 123 )))(114 (111 (94 119 ))))(120 (112 (113 ((93 (115 116 ))(117 118 )))))))((100 (95 124 ))(99 ((98 (96 97 ))(132 139 )))))((127 (138 ((128 129 )(136 137 ))))(133 (134 135 )))))))(76 77 ))(74 75 ))))((35 36 )((41 (38 (42 (37 (39 40 )))))(((46 (48 (54 (45 (43 44 )))))((47 (105 ((106 (62 (107 ((63 (64 65 ))((66 (67 68 ))((69 70 )(71 (72 73 ))))))))(110 (104 ((102 103 )(108 109 )))))))(51 ((49 50 )(52 53 )))))(61 (60 (59 (55 (58 (56 57 ))))))))))((31 32 )(33 34 ))))))))))*
(0 (2 (1 (((5 (3 (4 (12 (14 (13 15 ))))))(131 140 ))((11 (6 ((7 8 )(10 (9 101 )))))(33 ((20 (17 (16 (18 19 ))))(((79 (78 ((((89 (126 ((86 (87 ((85 (125 (84 (((22 (21 23 ))(27 (26 (28 (29 30 )))))(24 25 )))))((80 81 )(82 83 )))))(88 141 ))))(130 (90 (((91 (((121 (92 (122 123 )))(114 (111 (94 119 ))))(120 (112 (113 (116 (115 (93 (117 118 )))))))))((124 (95 100 ))(99 (98 (96 97 )))))((127 (138 (((128 129 )(136 137 ))(132 139 ))))(133 (134 135 )))))))(76 77 ))(74 75 ))))((35 36 )((41 (38 (42 (37 (39 40 )))))((((54 (45 (43 44 )))(46 48 ))((47 (105 ((106 (62 (107 ((63 ((66 (67 68 ))((69 70 )(73 (71 72 )))))(64 65 )))))(110 ((102 (108 109 ))(103 104 ))))))(51 ((49 50 )(52 53 )))))(61 (60 (59 (55 (58 (56 57 ))))))))))(34 (31 32 ))))))))))*
(0 (2 (1 (((5 (3 (4 (12 (14 (13 15 ))))))(131 140 ))((11 (6 ((7 8 )(10 (9 101 )))))(33 ((20 (17 (18 (16 19 ))))(((79 (78 ((((89 (126 ((86 (87 ((85 (125 (84 (((22 (21 23 ))(26 ((27 28 )(29 30 ))))(24 25 )))))((80 81 )(82 83 )))))(88 141 ))))(130 (90 (((91 ((112 (92 ((111 (121 (94 (114 119 ))))(122 123 ))))(120 (113 ((116 (93 115 ))(117 118 ))))))((100 (95 124 ))(99 (98 (139 (96 97 ))))))((127 (138 (132 ((128 129 )(136 137 )))))(133 (134 135 )))))))(74 75 ))(76 77 ))))((35 36 )((41 (38 (42 (37 (39 40 )))))(((46 (48 (54 (45 (43 44 )))))((47 ((49 50 )(51 (52 53 ))))(105 ((106 (62 (107 ((63 (64 65 ))((66 (67 68 ))((69 70 )(72 (71 73 ))))))))(110 (104 ((102 103 )(108 109 ))))))))(61 (60 (59 (55 (58 (56 57 ))))))))))(34 (31 32 ))))))))))*
(0 (2 (1 (((5 (3 (4 (12 (14 (13 15 ))))))(131 140 ))((11 (6 ((7 8 )(10 (9 101 )))))(33 ((20 (17 (16 (18 19 ))))(((79 (78 ((((89 (126 ((86 (87 ((85 (125 (84 (((21 (22 23 ))(27 (26 (28 (29 30 )))))(24 25 )))))((80 81 )(82 83 )))))(88 141 ))))(130 (90 (((91 (113 ((121 (92 (122 123 )))((112 (93 ((115 116 )(117 118 ))))(120 (114 (111 (94 119 ))))))))((100 (95 124 ))(99 (98 (96 97 )))))(133 (135 (134 (127 (138 (((128 129 )(136 137 ))(132 139 )))))))))))(76 77 ))(74 75 ))))((35 36 )((41 (38 (42 (37 (39 40 )))))(((46 (48 (54 (45 (43 44 )))))((47 ((49 50 )(51 (52 53 ))))(105 ((106 (62 (107 ((63 ((66 (67 68 ))((69 70 )(71 (72 73 )))))(64 65 )))))(110 (104 ((102 103 )(108 109 ))))))))(61 (60 (59 (55 (56 (57 58 ))))))))))(34 (31 32 ))))))))))*
(0 (1 (2 (((5 (3 (4 (12 (14 (13 15 ))))))(131 140 ))((11 (6 ((7 8 )(10 (9 101 )))))(33 ((20 (17 (16 (18 19 ))))(((79 (78 ((((89 (126 ((86 (87 ((85 (125 (84 (((21 (26 ((27 28 )(29 30 ))))(22 23 ))(24 25 )))))((80 81 )(82 83 )))))(88 141 ))))(130 (90 (((91 (((92 (122 123 ))((94 119 )(111 (114 121 ))))(120 (112 (113 ((93 116 )(115 (117 118 ))))))))((100 (95 124 ))(99 ((98 (96 97 ))(132 139 )))))(((110 127 )(138 ((128 129 )(136 137 ))))(133 (134 135 )))))))(74 75 ))(76 77 ))))((35 36 )((41 (38 (42 (37 (39 40 )))))(((46 (48 (45 (44 (43 (108 (109 (102 103 ))))))))((47 (105 (106 (62 (104 (107 ((63 (64 65 ))((66 (67 68 ))((69 70 )(72 (71 73 )))))))))))((53 (54 (49 50 )))(51 52 ))))(61 (60 (59 (55 (58 (56 57 ))))))))))(34 (31 32 ))))))))))*
(0 (1 (2 (((5 (3 (4 (12 (14 (13 15 ))))))(131 140 ))((11 (6 ((7 8 )(10 (9 101 )))))(33 ((20 (17 (16 (18 19 ))))(((79 ((78 (((89 (126 ((87 (86 ((85 (125 (84 (((21 (22 23 ))(27 ((26 29 )(28 30 ))))(24 25 )))))((80 81 )(82 83 )))))(88 141 ))))(130 (90 (((91 (((92 (111 (114 (94 119 ))))(121 (122 123 )))(120 (112 (113 (115 ((93 116 )(117 118 ))))))))((124 (95 100 ))(99 (98 (96 97 )))))(133 (135 (134 (127 (138 (((128 129 )(136 137 ))(132 139 )))))))))))(74 75 )))(76 77 )))((35 36 )((41 (38 (42 (37 (39 40 )))))(((46 (48 (54 (45 (43 44 )))))((47 (105 ((106 (62 ((63 ((66 (67 68 ))(107 ((69 70 )(71 (72 73 ))))))(64 65 ))))(110 (104 (103 (102 (108 109 ))))))))(51 ((49 50 )(52 53 )))))(61 (60 (59 (55 (58 (56 57 ))))))))))(34 (31 32 ))))))))))*
(0 (2 (1 (((3 (4 (12 (13 (14 15 )))))(5 (131 140 )))(11 ((6 ((7 8 )(10 (9 101 ))))((20 (17 (16 (18 19 ))))((((74 ((89 (126 ((86 (87 ((85 (125 (84 (((21 (22 23 ))(26 ((27 28 )(29 30 ))))(24 25 )))))((80 81 )(82 83 )))))(88 141 ))))((75 (90 ((((91 130 )(113 ((121 (92 (122 123 )))((120 (112 ((116 (93 115 ))(117 118 ))))(114 (111 (94 119 )))))))((124 (95 100 ))(99 (98 (96 97 )))))((127 (134 (133 135 )))(132 (139 ((138 (128 129 ))(136 137 ))))))))(76 77 ))))(78 79 ))((35 36 )((41 (38 (42 (37 (39 40 )))))(((46 (48 (54 (45 (43 44 )))))((47 ((49 50 )(51 (52 53 ))))(105 ((106 (62 (107 ((63 (64 65 ))((66 (67 68 ))((69 70 )(73 (71 72 ))))))))(110 (104 ((102 103 )(108 109 ))))))))(61 (60 (59 (55 (57 (56 58 ))))))))))(34 (33 (31 32 )))))))))))*
(0 (1 (2 (((5 (3 (4 (12 (13 (14 15 ))))))(131 140 ))((6 (11 ((7 8 )(10 (9 101 )))))((20 (17 (19 (16 18 ))))((((((89 (126 ((86 (87 ((85 (125 (84 (((22 (21 23 ))(27 (26 (28 (29 30 )))))(24 25 )))))((80 81 )(82 83 )))))(88 141 ))))((74 75 )(76 77 )))(130 (90 (((91 ((112 ((92 (122 123 ))(94 ((111 119 )(114 121 )))))(120 (113 ((115 (93 116 ))(117 118 ))))))((95 100 )(99 ((98 (96 97 ))(132 (124 139 ))))))((127 (138 ((128 129 )(136 137 ))))(133 (134 135 )))))))(78 79 ))((35 36 )((41 (38 (42 (37 (39 40 )))))((((54 (45 (43 44 )))(46 48 ))((47 (105 ((106 (62 ((63 (64 65 ))((66 (67 68 ))(107 ((69 70 )(71 (72 73 ))))))))(110 (104 ((102 103 )(108 109 )))))))((49 50 )(51 (52 53 )))))(61 (60 (59 (55 (58 (56 57 ))))))))))((31 32 )(33 34 )))))))))*
(0 (1 (2 (((3 (4 (12 (14 (13 15 )))))(5 (131 140 )))((11 (6 ((7 8 )(10 (9 101 )))))(33 ((20 (17 (16 (18 19 ))))(((79 (78 (74 ((89 (126 ((86 (87 ((85 (125 (84 (((23 (21 22 ))(27 (26 (28 (29 30 )))))(24 25 )))))((80 81 )(82 83 )))))(88 141 ))))((75 (90 ((((91 130 )(113 (((92 (122 123 ))(121 (111 (119 (94 114 )))))(120 (112 (115 (93 (116 (117 118 )))))))))((100 (95 124 ))(99 (98 (139 (96 97 ))))))((127 (132 ((138 (128 129 ))(136 137 ))))(133 (134 135 ))))))(76 77 ))))))((35 36 )((41 (38 (42 (37 (39 40 )))))(((46 (48 (54 (45 (43 44 )))))((47 (105 ((106 (62 (107 ((63 (64 65 ))((66 (67 68 ))((69 70 )(72 (71 73 ))))))))(110 (104 ((102 103 )(108 109 )))))))(51 ((49 50 )(52 53 )))))(61 (60 (59 (55 (56 (57 58 ))))))))))(34 (31 32 ))))))))))*
(0 (2 (1 (((5 (3 (4 (12 (14 (13 15 ))))))(131 140 ))(11 ((6 ((7 8 )(10 (9 101 ))))((20 (17 (16 (18 19 ))))(((78 (79 (74 ((89 (126 ((((85 (125 (84 (((22 (21 23 ))(26 ((27 28 )(29 30 ))))(24 25 )))))((80 81 )(82 83 )))(86 87 ))(88 141 ))))((75 (90 (((91 (113 (((92 (121 (122 123 )))(120 (112 (115 ((93 116 )(117 118 ))))))(114 (111 (94 119 ))))))((124 (95 100 ))(99 (98 (96 97 )))))((((127 130 )(138 ((128 129 )(136 137 ))))(133 (134 135 )))(132 139 )))))(76 77 ))))))((35 36 )((41 (38 (42 (37 (39 40 )))))(((46 (48 (54 (45 (43 44 )))))((47 ((49 50 )(51 (52 53 ))))(105 ((106 (62 ((63 (64 65 ))((66 (67 68 ))(107 ((69 70 )(72 (71 73 ))))))))(110 ((102 (108 109 ))(103 104 )))))))(61 (60 (59 (55 (57 (56 58 ))))))))))(33 (34 (31 32 )))))))))))*
(0 (1 (2 (((3 (4 (12 (13 (14 15 )))))(5 (131 140 )))(((6 11 )((7 8 )(10 (9 101 ))))((20 (17 (18 (16 19 ))))(((79 (78 (74 ((89 (126 ((86 (87 ((85 (125 (84 (((21 (22 23 ))(26 ((27 28 )(29 30 ))))(24 25 )))))((80 81 )(82 83 )))))(88 141 ))))((75 (90 ((((91 130 )(113 (((92 (122 123 ))((94 (114 119 ))(111 121 )))(120 (112 (115 (116 (93 (117 118 )))))))))((95 100 )((98 (96 97 ))(99 (132 (124 139 ))))))((127 (138 ((128 129 )(136 137 ))))(133 (134 135 ))))))(76 77 ))))))((35 36 )((41 (38 (42 (37 (39 40 )))))(((46 (48 (54 (45 (43 44 )))))((47 ((49 50 )(51 (52 53 ))))(105 ((106 (62 ((63 (64 65 ))((66 (67 68 ))(107 ((69 70 )(71 (72 73 ))))))))(110 (104 ((102 103 )(108 109 ))))))))(61 (60 (59 (55 (56 (57 58 ))))))))))(34 (33 (31 32 ))))))))))*
(0 (1 (2 (((5 (3 (4 (12 (14 (13 15 ))))))(131 140 ))((11 (6 ((7 8 )(10 (9 101 )))))((20 (17 (18 (16 19 ))))((((74 ((89 (126 ((((85 (125 (84 (((22 (21 23 ))(26 (27 (28 (29 30 )))))(24 25 )))))((80 81 )(82 83 )))(86 87 ))(88 141 ))))((75 (90 ((((91 130 )(((92 (111 (119 (94 114 ))))(121 (122 123 )))(120 (112 (113 (116 ((93 115 )(117 118 ))))))))((100 (95 124 ))(99 (98 (139 (96 97 ))))))((127 (138 (132 ((128 129 )(136 137 )))))(133 (134 135 ))))))(76 77 ))))(78 79 ))((35 36 )((41 (38 (42 (37 (39 40 )))))(((46 (48 (54 (45 (43 44 )))))((47 (105 ((106 (62 (107 ((63 (64 65 ))((66 (67 68 ))((69 70 )(72 (71 73 ))))))))(110 (104 (103 (102 (108 109 ))))))))(51 ((49 50 )(52 53 )))))(61 (60 (59 (55 (57 (56 58 ))))))))))((31 32 )(33 34 )))))))))*
(0 (2 (1 (((3 (4 (12 (14 (13 15 )))))(5 (131 140 )))((11 (6 ((7 8 )(10 (9 101 )))))(33 ((20 (17 (16 (18 19 ))))(((78 (79 (74 ((89 (126 ((87 (86 ((85 (125 (84 (((23 (21 22 ))(26 ((27 28 )(29 30 ))))(24 25 )))))((80 81 )(82 83 )))))(88 141 ))))((75 (90 ((((91 130 )(113 ((92 (121 (122 123 )))((120 (112 (115 ((93 116 )(117 118 )))))(114 (111 (94 119 )))))))((124 (95 100 ))(99 (98 (96 97 )))))((127 (134 (133 135 )))(132 (139 (138 ((128 129 )(136 137 )))))))))(76 77 ))))))((35 36 )((41 (38 (42 (37 (39 40 )))))(((46 (48 (54 (45 (43 44 )))))((47 (105 ((106 (62 ((63 ((66 (67 68 ))(107 ((69 70 )(73 (71 72 ))))))(64 65 ))))(110 (104 (103 (102 (108 109 ))))))))((49 50 )(51 (52 53 )))))(61 (60 (59 (55 (56 (57 58 ))))))))))(34 (31 32 ))))))))))*
(0 (1 (2 (((5 (3 (4 (12 (13 (14 15 ))))))(131 140 ))((11 (6 ((7 8 )(10 (9 101 )))))((20 (17 (16 (18 19 ))))(((79 ((78 (((89 (126 ((87 (86 ((85 (125 (84 (((21 (26 ((27 28 )(29 30 ))))(22 23 ))(24 25 )))))((80 81 )(82 83 )))))(88 141 ))))(130 (90 (((91 (113 (((92 (122 123 ))((94 119 )(114 (111 121 ))))(120 (112 (93 (115 (116 (117 118 )))))))))((124 (95 100 ))(99 (98 (96 97 )))))(133 (135 (134 (127 (138 (((128 129 )(136 137 ))(132 139 )))))))))))(74 75 )))(76 77 )))((35 36 )((41 (38 (42 (37 (39 40 )))))(((46 (48 (45 (44 (43 (110 ((102 103 )(108 109 ))))))))((47 (105 (106 (62 (104 (107 ((63 (64 65 ))((66 (67 68 ))((69 70 )(71 (72 73 )))))))))))((53 (54 (49 50 )))(51 52 ))))(61 (60 (59 (55 (58 (56 57 ))))))))))((31 32 )(33 34 )))))))))*
(0 (1 (2 (((3 (4 (12 (14 (13 15 )))))(5 (131 140 )))((11 (6 ((7 8 )(10 (9 101 )))))(33 ((20 (17 (18 (16 19 ))))((((((89 (126 ((87 (86 ((85 (125 (84 (((23 (21 22 ))(27 (26 (28 (29 30 )))))(24 25 )))))((80 81 )(82 83 )))))(88 141 ))))((74 75 )(76 77 )))(130 (90 (((91 ((121 ((92 (122 123 ))(111 (94 (114 119 )))))(120 (112 (113 ((93 (115 116 ))(117 118 )))))))((95 100 )(99 (124 (98 (139 (96 97 )))))))((127 (132 ((138 (128 129 ))(136 137 ))))(133 (134 135 )))))))(78 79 ))((35 36 )((41 (38 (42 (37 (39 40 )))))(((46 (48 (54 (45 (43 44 )))))((47 (105 ((106 (62 ((63 ((66 (67 68 ))(107 ((69 70 )(72 (71 73 ))))))(64 65 ))))(110 (104 ((102 103 )(108 109 )))))))(51 ((49 50 )(52 53 )))))(61 (60 (59 (55 (58 (56 57 ))))))))))(34 (31 32 ))))))))))*
(0 (2 (1 (((3 (4 (12 (14 (13 15 )))))(5 (131 140 )))((11 (6 ((7 8 )(10 (9 101 )))))(33 ((20 (17 (16 (18 19 ))))(((79 (78 ((((89 (126 ((86 (87 ((85 (125 (84 (((23 (21 22 ))(26 ((27 28 )(29 30 ))))(24 25 )))))((80 81 )(82 83 )))))(88 141 ))))(130 (90 (((91 (((121 (92 (122 123 )))(114 (111 (94 119 ))))(120 (112 (113 (93 (116 (115 (117 118 )))))))))((95 100 )(99 ((98 (96 97 ))(132 (124 139 ))))))((127 (138 ((128 129 )(136 137 ))))(133 (134 135 )))))))(74 75 ))(76 77 ))))((35 36 )((41 (38 (42 (37 (39 40 )))))(((46 (48 (54 (45 (43 44 )))))((47 (105 ((106 (62 ((63 (64 65 ))((66 (67 68 ))(107 ((69 70 )(73 (71 72 ))))))))(110 ((102 (108 109 ))(103 104 ))))))((49 50 )(51 (52 53 )))))(61 (60 (59 (55 (56 (57 58 ))))))))))(34 (31 32 ))))))))))*
(0 (2 (1 (((5 (3 (4 (12 (13 (14 15 ))))))(131 140 ))(11 ((6 ((7 8 )(10 (9 101 ))))((20 (17 (19 (16 18 ))))(((78 (79 ((((89 (126 ((86 (87 ((85 (125 (84 (((23 (21 22 ))(27 (26 (28 (29 30 )))))(24 25 )))))((80 81 )(82 83 )))))(88 141 ))))(130 (90 (((91 (113 ((92 (121 (122 123 )))(120 ((112 (93 ((115 116 )(117 118 ))))(114 (111 (94 119 ))))))))((100 (95 124 ))(99 (98 (96 97 )))))(133 (135 (134 (127 (138 (((128 129 )(136 137 ))(132 139 )))))))))))(74 75 ))(76 77 ))))((35 36 )((41 (38 (42 (37 (39 40 )))))(((46 (48 (54 (45 (43 44 )))))((47 ((49 50 )(51 (52 53 ))))(105 ((106 (62 (107 ((63 ((66 (67 68 ))((69 70 )(73 (71 72 )))))(64 65 )))))(110 (104 (103 (102 (108 109 )))))))))(61 (60 (59 (55 (58 (56 57 ))))))))))(33 (34 (31 32 )))))))))))*
(0 (2 (1 (((3 (4 (12 (14 (13 15 )))))(5 (131 140 )))((11 (6 ((7 8 )(10 (9 101 )))))(33 ((20 (17 (16 (18 19 ))))(((78 (79 (74 ((89 (126 ((86 (87 ((85 (125 (84 (((22 (21 23 ))(27 (26 (28 (29 30 )))))(24 25 )))))((80 81 )(82 83 )))))(88 141 ))))((75 (90 ((((91 130 )(((92 (122 123 ))(121 (111 (119 (94 114 )))))(120 (112 (113 (115 ((93 116 )(117 118 ))))))))((124 (95 100 ))(99 (98 (139 (96 97 ))))))((127 (132 (138 ((128 129 )(136 137 )))))(133 (134 135 ))))))(76 77 ))))))((35 36 )((41 (38 (42 (37 (39 40 )))))(((46 (48 (45 (44 (43 (108 (110 (109 (102 103 )))))))))((47 (105 (106 (62 (104 (107 ((63 (64 65 ))((66 (67 68 ))((69 70 )(73 (71 72 )))))))))))((53 (54 (49 50 )))(51 52 ))))(61 (60 (59 (55 (57 (56 58 ))))))))))(34 (31 32 ))))))))))*
(0 (1 (2 (((5 (3 (4 (12 (13 (14 15 ))))))(131 140 ))((11 (6 ((7 8 )(10 (9 101 )))))((20 (17 (16 (18 19 ))))(((79 (130 ((78 (((89 (126 ((87 (86 ((85 (125 (84 (((21 (26 ((27 28 )(29 30 ))))(22 23 ))(24 25 )))))((80 81 )(82 83 )))))(88 141 ))))(90 (((91 (((92 (122 123 ))(121 (111 (114 (94 119 )))))(120 (112 (113 (115 ((93 116 )(117 118 ))))))))((95 100 )(99 (124 (98 (96 97 ))))))(127 ((132 (139 (138 ((128 129 )(136 137 )))))(133 (134 135 )))))))(74 75 )))(76 77 ))))((35 36 )((41 (38 (42 (37 (39 40 )))))(((46 (48 (54 (45 (43 44 )))))((47 (105 ((106 (62 ((63 (64 65 ))(((66 107 )(67 68 ))((69 70 )(71 (72 73 )))))))(110 ((102 (108 109 ))(103 104 ))))))((49 50 )(51 (52 53 )))))(61 (60 (59 (55 (57 (56 58 ))))))))))(34 (33 (31 32 ))))))))))*
(0 (1 (2 (((5 (3 (4 (12 (13 (14 15 ))))))(131 140 ))((6 (11 ((7 8 )(10 (9 101 )))))((20 (17 (16 (18 19 ))))((((74 ((89 (126 ((((85 (125 (84 (((21 (26 (27 (28 (29 30 )))))(22 23 ))(24 25 )))))((80 81 )(82 83 )))(86 87 ))(88 141 ))))((75 (90 ((((91 130 )(113 (((92 (111 (119 (94 114 ))))(121 (122 123 )))(120 (112 ((93 116 )(115 (117 118 ))))))))((124 (95 100 ))(99 (98 (96 97 )))))((127 (134 (133 135 )))(132 (139 (138 ((128 129 )(136 137 )))))))))(76 77 ))))(78 79 ))((35 36 )((41 (38 (42 (37 (39 40 )))))(((46 (48 (54 (45 (43 44 )))))((47 (105 ((106 (62 ((63 (64 65 ))((66 (107 (67 68 )))((69 70 )(73 (71 72 )))))))(110 (104 (103 (102 (108 109 ))))))))((49 50 )(51 (52 53 )))))(61 (60 (59 (55 (56 (57 58 ))))))))))((31 32 )(33 34 )))))))))*
(0 (1 (2 (((3 (4 (12 (14 (13 15 )))))(5 (131 140 )))(((6 11 )((7 8 )(10 (9 101 ))))((20 (17 (18 (16 19 ))))(((79 (130 ((78 (((89 (126 ((86 (87 ((85 (125 (84 (((22 (21 23 ))(27 ((26 29 )(28 30 ))))(24 25 )))))((80 81 )(82 83 )))))(88 141 ))))(90 (((91 (113 ((121 (92 (122 123 )))(120 ((112 ((93 (115 116 ))(117 118 )))(114 (111 (94 119 ))))))))((124 (95 100 ))(99 (98 (96 97 )))))(127 ((132 (139 ((138 (128 129 ))(136 137 ))))(133 (134 135 )))))))(74 75 )))(76 77 ))))((35 36 )((41 (38 (42 (37 (39 40 )))))(((46 (48 (54 (45 (43 44 )))))((47 (105 ((106 (62 ((63 (64 65 ))(((66 107 )(67 68 ))((69 70 )(72 (71 73 )))))))(110 ((102 (108 109 ))(103 104 ))))))(51 ((49 50 )(52 53 )))))(61 (60 (59 (55 (57 (56 58 ))))))))))(34 (33 (31 32 ))))))))))*
(0 (1 (2 (((3 (4 (12 (14 (13 15 )))))(5 (131 140 )))(((6 11 )((7 8 )(10 (9 101 ))))((20 (17 (19 (16 18 ))))(((79 (78 ((((89 (126 ((((85 (125 (84 (((21 (22 23 ))(27 ((26 29 )(28 30 ))))(24 25 )))))((80 81 )(82 83 )))(86 87 ))(88 141 ))))(130 (90 (((91 (((92 (122 123 ))((94 (114 119 ))(111 121 )))(120 (112 (113 (115 (116 (93 (117 118 )))))))))((100 (95 124 ))(99 (98 (96 97 )))))((127 (132 (139 (138 ((128 129 )(136 137 ))))))(133 (134 135 )))))))(74 75 ))(76 77 ))))((35 36 )((41 (38 (42 (37 (39 40 )))))(((46 (48 (54 (45 (43 44 )))))((47 (105 ((106 (62 (107 ((63 (64 65 ))((66 (67 68 ))((69 70 )(73 (71 72 ))))))))(110 (104 ((102 103 )(108 109 )))))))(51 ((49 50 )(52 53 )))))(61 (60 (59 (55 (57 (56 58 ))))))))))(34 (33 (31 32 ))))))))))*
(0 (2 (1 (((3 (4 (12 (14 (13 15 )))))(5 (131 140 )))(11 ((6 ((7 8 )(10 (9 101 ))))((20 (17 (18 (16 19 ))))(((78 (79 ((((89 (126 ((((85 (125 (84 (((21 (26 ((27 28 )(29 30 ))))(22 23 ))(24 25 )))))((80 81 )(82 83 )))(86 87 ))(88 141 ))))(130 (90 (((91 (((92 (111 (114 (94 119 ))))(121 (122 123 )))(120 (112 (113 (116 ((93 115 )(117 118 ))))))))((124 (95 100 ))(99 (98 (96 97 )))))((127 (138 (((128 129 )(136 137 ))(132 139 ))))(133 (134 135 )))))))(74 75 ))(76 77 ))))((35 36 )((41 (38 (42 (37 (39 40 )))))((((54 (45 (43 44 )))(46 48 ))((47 (105 ((106 (62 ((63 ((66 (67 68 ))(107 ((69 70 )(72 (71 73 ))))))(64 65 ))))(110 ((102 (108 109 ))(103 104 ))))))((49 50 )(51 (52 53 )))))(61 (60 (59 (55 (57 (56 58 ))))))))))(33 (34 (31 32 )))))))))))*
(0 (1 (2 (((5 (3 (4 (12 (14 (13 15 ))))))(131 140 ))((11 (6 ((7 8 )(10 (9 101 )))))(33 ((20 (17 (18 (16 19 ))))(((((((89 (126 ((86 (87 ((85 (125 (84 (((21 (22 23 ))(26 (27 (28 (29 30 )))))(24 25 )))))((80 81 )(82 83 )))))(88 141 ))))(130 (90 (((91 (113 (((121 (92 (122 123 )))(120 (112 ((93 (115 116 ))(117 118 )))))(114 (111 (94 119 ))))))((124 (95 100 ))(99 (98 (139 (96 97 ))))))((127 (138 (132 ((128 129 )(136 137 )))))(133 (134 135 )))))))(76 77 ))(74 75 ))(78 79 ))((35 36 )((41 (38 (42 (37 (39 40 )))))((((54 (45 (43 44 )))(46 48 ))((47 ((49 50 )(51 (52 53 ))))(105 ((106 (62 (107 ((63 (64 65 ))((66 (67 68 ))((69 70 )(72 (71 73 ))))))))(110 (104 ((102 103 )(108 109 ))))))))(61 (60 (59 (55 (56 (57 58 ))))))))))(34 (31 32 ))))))))))*
(0 (2 (1 (((5 (3 (4 (12 (14 (13 15 ))))))(131 140 ))(11 ((6 ((7 8 )(10 (9 101 ))))((20 (17 (18 (16 19 ))))(((79 (78 ((((89 (126 ((((85 (125 (84 (((21 (22 23 ))(27 ((26 29 )(28 30 ))))(24 25 )))))((80 81 )(82 83 )))(86 87 ))(88 141 ))))(130 (90 (((91 (113 (((92 (122 123 ))(120 (112 (116 (115 (93 (117 118 )))))))((111 (94 119 ))(114 121 )))))((95 100 )(99 ((98 (96 97 ))(132 (124 139 ))))))((127 (138 ((128 129 )(136 137 ))))(133 (134 135 )))))))(74 75 ))(76 77 ))))((35 36 )((41 (38 (42 (37 (39 40 )))))(((46 (48 (54 (45 (43 44 )))))((47 ((49 50 )(51 (52 53 ))))(105 ((106 (62 (107 ((63 (64 65 ))((66 (67 68 ))((69 70 )(73 (71 72 ))))))))(110 ((102 (108 109 ))(103 104 )))))))(61 (60 (59 (55 (57 (56 58 ))))))))))(33 (34 (31 32 )))))))))))*
(0 (2 (1 (((3 (4 (12 (14 (13 15 )))))(5 (131 140 )))((11 (6 ((7 8 )(10 (9 101 )))))(33 ((20 (17 (16 (18 19 ))))(((78 (79 (74 ((89 (126 ((86 (87 ((85 (125 (84 (((21 (26 ((27 28 )(29 30 ))))(22 23 ))(24 25 )))))((80 81 )(82 83 )))))(88 141 ))))((75 (90 (((91 (113 (((92 (111 (114 (94 119 ))))(121 (122 123 )))(120 (112 (116 (93 (115 (117 118 )))))))))((100 (95 124 ))(99 (98 (96 97 )))))((((127 130 )(138 ((128 129 )(136 137 ))))(133 (134 135 )))(132 139 )))))(76 77 ))))))((35 36 )((41 (38 (42 (37 (39 40 )))))(((46 (48 (45 (44 (43 ((109 (102 103 ))(108 110 )))))))((47 (105 (106 (62 (104 (107 ((63 (64 65 ))((66 (67 68 ))((69 70 )(71 (72 73 )))))))))))((53 (54 (49 50 )))(51 52 ))))(61 (60 (59 (55 (56 (57 58 ))))))))))(34 (31 32 ))))))))))*
(0 (1 (2 (((5 (3 (4 (12 (14 (13 15 ))))))(131 140 ))((11 (6 ((7 8 )(10 (9 101 )))))(33 ((20 (17 (16 (18 19 ))))((((74 ((89 (126 ((((85 (125 (84 (((21 (26 (27 (28 (29 30 )))))(22 23 ))(24 25 )))))((80 81 )(82 83 )))(86 87 ))(88 141 ))))((75 (90 (((91 ((112 ((92 (121 (122 123 )))(114 (111 (94 119 )))))(120 (113 ((93 115 )(116 (117 118 )))))))((124 (95 100 ))(99 (98 (96 97 )))))((((127 130 )(138 ((128 129 )(136 137 ))))(133 (134 135 )))(132 139 )))))(76 77 ))))(78 79 ))((35 36 )((41 (38 (42 (37 (39 40 )))))(((46 (48 (45 (44 (43 (110 ((102 103 )(108 109 ))))))))((47 (105 (106 (62 (104 (107 ((63 (64 65 ))((66 (67 68 ))((69 70 )(71 (72 73 )))))))))))((53 (54 (49 50 )))(51 52 ))))(61 (60 (59 (55 (56 (57 58 ))))))))))(34 (31 32 ))))))))))*
(0 (1 (2 (((5 (3 (4 (12 (14 (13 15 ))))))(131 140 ))(((6 11 )((7 8 )(10 (9 101 ))))((20 (17 (18 (16 19 ))))((((74 ((89 (126 ((87 (86 ((85 (125 (84 (((22 (21 23 ))(27 (26 (28 (29 30 )))))(24 25 )))))((80 81 )(82 83 )))))(88 141 ))))((75 (90 ((((91 130 )(113 (((92 (121 (122 123 )))(114 (111 (94 119 ))))(120 (112 (93 ((115 116 )(117 118 ))))))))((124 (95 100 ))(99 (98 (96 97 )))))(127 ((132 (139 (138 ((128 129 )(136 137 )))))(133 (134 135 )))))))(76 77 ))))(78 79 ))((35 36 )((41 (38 (42 (37 (39 40 )))))(((46 (48 (54 (45 (43 44 )))))((47 (105 ((106 (62 ((63 (64 65 ))((66 (67 68 ))(107 ((69 70 )(71 (72 73 ))))))))(110 ((102 (108 109 ))(103 104 ))))))((49 50 )(51 (52 53 )))))(61 (60 (59 (55 (58 (56 57 ))))))))))(33 (34 (31 32 ))))))))))*
(0 (1 (2 (((3 (4 (12 (13 (14 15 )))))(5 (131 140 )))(((6 11 )((7 8 )(10 (9 101 ))))((20 (17 (18 (16 19 ))))(((((((89 (126 ((((85 (125 (84 (((23 (21 22 ))(26 ((27 28 )(29 30 ))))(24 25 )))))((80 81 )(82 83 )))(86 87 ))(88 141 ))))(130 (90 (((91 ((112 (92 ((114 (121 (111 (94 119 ))))(122 123 ))))(120 (113 ((116 (93 115 ))(117 118 ))))))((100 (95 124 ))(99 (98 (96 97 )))))((127 (132 (139 ((138 (128 129 ))(136 137 )))))(133 (134 135 )))))))(76 77 ))(74 75 ))(78 79 ))((35 36 )((41 (38 (42 (37 (39 40 )))))(((46 (48 (54 (45 (43 44 )))))((47 ((49 50 )(51 (52 53 ))))(105 ((106 (62 (107 ((63 ((66 (67 68 ))((69 70 )(72 (71 73 )))))(64 65 )))))(110 ((102 (108 109 ))(103 104 )))))))(61 (60 (59 (55 (56 (57 58 ))))))))))(34 (33 (31 32 ))))))))))*
(0 (2 (1 (((3 (4 (12 (13 (14 15 )))))(5 (131 140 )))(11 ((6 ((7 8 )(10 (9 101 ))))((20 (17 (19 (16 18 ))))(((78 (79 (74 ((89 (126 ((86 (87 ((85 (125 (84 (((21 (22 23 ))(26 ((27 28 )(29 30 ))))(24 25 )))))((80 81 )(82 83 )))))(88 141 ))))((75 (90 (((91 ((112 ((92 (122 123 ))(114 (121 (111 (94 119 ))))))(120 (113 ((116 (93 115 ))(117 118 ))))))((100 (95 124 ))(99 (98 (96 97 )))))((((127 130 )(138 ((128 129 )(136 137 ))))(133 (134 135 )))(132 139 )))))(76 77 ))))))((35 36 )((41 (38 (42 (37 (39 40 )))))(((46 (48 (54 (45 (43 44 )))))((47 (105 ((106 (62 ((63 (64 65 ))(107 ((66 (67 68 ))((69 70 )(72 (71 73 ))))))))(110 (104 (103 (102 (108 109 ))))))))(51 ((49 50 )(52 53 )))))(61 (60 (59 (55 (56 (57 58 ))))))))))(34 (33 (31 32 )))))))))))*
(0 (2 (1 (((3 (4 (12 (14 (13 15 )))))(5 (131 140 )))(11 ((6 ((7 8 )(10 (9 101 ))))((20 (17 (16 (18 19 ))))(((79 (78 (74 ((89 (126 ((87 (86 ((85 (125 (84 (((23 (21 22 ))(26 ((27 28 )(29 30 ))))(24 25 )))))((80 81 )(82 83 )))))(88 141 ))))((75 (90 ((((91 130 )(113 (((121 (92 (122 123 )))(120 (112 (93 (115 (116 (117 118 )))))))(114 (111 (94 119 ))))))((124 (95 100 ))(99 (98 (96 97 )))))((127 (132 (139 (138 ((128 129 )(136 137 ))))))(133 (134 135 ))))))(76 77 ))))))((35 36 )((41 (38 (42 (37 (39 40 )))))(((46 (48 (54 (45 (43 44 )))))((47 (105 ((106 (62 (107 ((63 (64 65 ))((66 (67 68 ))((69 70 )(73 (71 72 ))))))))(110 ((102 (108 109 ))(103 104 ))))))((49 50 )(51 (52 53 )))))(61 (60 (59 (55 (56 (57 58 ))))))))))(33 (34 (31 32 )))))))))))*
(0 (1 (2 (((3 (4 (12 (13 (14 15 )))))(5 (131 140 )))(((6 11 )((7 8 )(10 (9 101 ))))((20 (17 (19 (16 18 ))))((((((89 (126 ((87 (86 ((85 (125 (84 (((23 (21 22 ))(26 ((27 28 )(29 30 ))))(24 25 )))))((80 81 )(82 83 )))))(88 141 ))))((74 75 )(76 77 )))(130 (90 (((91 (((92 (122 123 ))(121 (111 (119 (94 114 )))))(120 (112 (113 (115 ((93 116 )(117 118 ))))))))((95 100 )((98 (96 97 ))(99 (132 (124 139 ))))))((127 (138 ((128 129 )(136 137 ))))(133 (134 135 )))))))(78 79 ))((35 36 )((41 (38 (42 (37 (39 40 )))))(((46 (48 (45 (44 (43 (110 (108 (109 (102 103 )))))))))((47 (105 (106 (62 (104 (107 ((63 (64 65 ))((66 (67 68 ))((69 70 )(72 (71 73 )))))))))))((53 (54 (49 50 )))(51 52 ))))(61 (60 (59 (55 (58 (56 57 ))))))))))(33 (34 (31 32 ))))))))))*
(0 (1 (2 (((5 (3 (4 (12 (13 (14 15 ))))))(131 140 ))((11 (6 ((7 8 )(10 (9 101 )))))((20 (17 (19 (16 18 ))))((((74 ((89 (126 ((87 (86 ((85 (125 (84 (((23 (21 22 ))(26 ((27 28 )(29 30 ))))(24 25 )))))((80 81 )(82 83 )))))(88 141 ))))((75 (90 ((((91 130 )(113 ((92 (122 123 ))((120 (112 (116 (93 (115 (117 118 ))))))(114 (121 (111 (94 119 ))))))))((95 100 )(99 (124 (98 (96 97 ))))))(127 ((132 (139 (138 ((128 129 )(136 137 )))))(134 (133 135 )))))))(76 77 ))))(78 79 ))(((35 36 )((46 (48 (45 (44 (43 (110 (109 (108 (102 103 )))))))))(((47 (54 ((49 50 )(51 (52 53 )))))(105 (106 (62 (104 (107 ((63 (64 65 ))((66 (67 68 ))((69 70 )(73 (71 72 )))))))))))((59 (55 (57 (56 58 ))))(60 61 )))))(41 (38 (42 (37 (39 40 )))))))(33 (34 (31 32 ))))))))))*
(0 (1 (2 (((5 (3 (4 (12 (14 (13 15 ))))))(131 140 ))(((11 (6 (10 (9 101 ))))(7 8 ))((20 (17 (19 (16 18 ))))(((79 (78 ((((89 (126 ((((85 (125 (84 (((22 (21 23 ))(27 (26 (28 (29 30 )))))(24 25 )))))((80 81 )(82 83 )))(86 87 ))(88 141 ))))(130 (90 (((91 (((121 (92 (122 123 )))(114 (111 (94 119 ))))(120 (112 (113 (116 ((93 115 )(117 118 ))))))))((95 100 )((98 (96 97 ))(99 (132 (124 139 ))))))(133 (135 (134 (127 (138 ((128 129 )(136 137 )))))))))))(76 77 ))(74 75 ))))((35 36 )((41 (38 (42 (37 (39 40 )))))((((54 (45 (43 44 )))(46 48 ))((47 (105 ((106 (62 (107 ((63 ((66 (67 68 ))((69 70 )(73 (71 72 )))))(64 65 )))))(110 (104 ((102 103 )(108 109 )))))))((49 50 )(51 (52 53 )))))(61 (60 (59 (55 (56 (57 58 ))))))))))((31 32 )(33 34 )))))))))*
(0 (1 (2 (((5 (3 (4 (12 (13 (14 15 ))))))(131 140 ))((11 (6 ((7 8 )(10 (9 101 )))))((20 (17 (18 (16 19 ))))((((74 ((89 (126 ((86 (87 ((85 (125 (84 (((21 (22 23 ))(27 ((26 29 )(28 30 ))))(24 25 )))))((80 81 )(82 83 )))))(88 141 ))))((75 (90 ((((91 130 )(113 (((92 (111 (114 (94 119 ))))(121 (122 123 )))(120 (112 ((93 (115 116 ))(117 118 )))))))((100 (95 124 ))(99 (98 (139 (96 97 ))))))((127 (138 (132 ((128 129 )(136 137 )))))(133 (134 135 ))))))(76 77 ))))(78 79 ))((35 36 )((41 (38 (42 (37 (39 40 )))))(((46 (48 (54 (45 (43 44 )))))((47 (105 ((106 (62 ((63 ((66 (67 68 ))(107 ((69 70 )(72 (71 73 ))))))(64 65 ))))(110 (104 (103 (102 (108 109 ))))))))((49 50 )(51 (52 53 )))))(61 (60 (59 (55 (58 (56 57 ))))))))))(34 (33 (31 32 ))))))))))*
(0 (2 (1 (((5 (3 (4 (12 (14 (13 15 ))))))(131 140 ))((11 (6 ((7 8 )(10 (9 101 )))))(33 ((20 (17 (18 (16 19 ))))((((74 ((89 (126 ((86 (87 ((85 (125 (84 (((22 (21 23 ))(26 (27 (28 (29 30 )))))(24 25 )))))((80 81 )(82 83 )))))(88 141 ))))((75 (90 (((91 (113 ((121 (92 (122 123 )))(120 ((112 (115 (93 (116 (117 118 )))))(114 (111 (94 119 ))))))))((124 (95 100 ))((98 (96 97 ))(99 (132 139 )))))(((127 130 )(138 ((128 129 )(136 137 ))))(133 (134 135 ))))))(76 77 ))))(78 79 ))((35 36 )((41 (38 (42 (37 (39 40 )))))((((54 (45 (43 44 )))(46 48 ))((47 (105 ((106 (62 (107 ((63 ((66 (67 68 ))((69 70 )(73 (71 72 )))))(64 65 )))))(110 ((102 (108 109 ))(103 104 ))))))((49 50 )(51 (52 53 )))))(61 (60 (59 (55 (58 (56 57 ))))))))))(34 (31 32 ))))))))))*
(0 (1 (2 (((3 (4 (12 (14 (13 15 )))))(5 (131 140 )))((6 (11 ((7 8 )(10 (9 101 )))))((20 (17 (16 (18 19 ))))(((78 (79 ((((89 (126 ((86 (87 ((85 (125 (84 (((21 (26 ((27 28 )(29 30 ))))(22 23 ))(24 25 )))))((80 81 )(82 83 )))))(88 141 ))))(130 (90 (((91 (113 (((92 (122 123 ))(121 (111 (94 (114 119 )))))(120 (112 ((116 (93 115 ))(117 118 )))))))((100 (95 124 ))(99 (98 (96 97 )))))((127 (132 (139 (138 ((128 129 )(136 137 ))))))(133 (134 135 )))))))(76 77 ))(74 75 ))))((35 36 )((41 (38 (42 (37 (39 40 )))))(((46 (48 (54 (45 (43 44 )))))((47 (105 ((106 (62 (107 ((63 (64 65 ))((66 (67 68 ))((69 70 )(71 (72 73 ))))))))(110 ((102 (108 109 ))(103 104 ))))))(51 ((49 50 )(52 53 )))))(61 (60 (59 (55 (57 (56 58 ))))))))))((31 32 )(33 34 )))))))))*
(0 (1 (2 (((3 (4 (12 (14 (13 15 )))))(5 (131 140 )))((11 (6 ((7 8 )(10 (9 101 )))))(33 ((20 (17 (16 (18 19 ))))(((79 (78 ((((89 (126 ((87 (86 ((85 (125 (84 (((21 (22 23 ))(26 ((27 28 )(29 30 ))))(24 25 )))))((80 81 )(82 83 )))))(88 141 ))))(130 (90 (((91 (113 ((121 (92 (122 123 )))(120 ((112 ((93 (115 116 ))(117 118 )))(114 (111 (94 119 ))))))))((124 (95 100 ))(99 (98 (96 97 )))))((127 (132 (139 ((138 (128 129 ))(136 137 )))))(133 (134 135 )))))))(74 75 ))(76 77 ))))((35 36 )((41 (38 (42 (37 (39 40 )))))(((46 (48 (54 (45 (43 44 )))))((47 ((49 50 )(51 (52 53 ))))(105 ((106 (62 (107 ((63 (64 65 ))((66 (67 68 ))((69 70 )(71 (72 73 ))))))))(110 ((102 (108 109 ))(103 104 )))))))(61 (60 (59 (55 (56 (57 58 ))))))))))(34 (31 32 ))))))))))*
(0 (2 (1 (((5 (3 (4 (12 (14 (13 15 ))))))(131 140 ))(11 ((6 ((7 8 )(10 (9 101 ))))((20 (17 (18 (16 19 ))))(((79 (78 (74 ((89 (126 ((86 (87 ((85 (125 (84 (((23 (21 22 ))(27 (26 (28 (29 30 )))))(24 25 )))))((80 81 )(82 83 )))))(88 141 ))))((75 (90 (((91 (((92 (122 123 ))((111 (94 119 ))(114 121 )))(120 (112 (113 (115 ((93 116 )(117 118 ))))))))((124 (95 100 ))(99 (98 (96 97 )))))((((127 130 )(138 ((128 129 )(136 137 ))))(133 (134 135 )))(132 139 )))))(76 77 ))))))((35 36 )((41 (38 (42 (37 (39 40 )))))((((54 (45 (43 44 )))(46 48 ))((47 (105 ((106 (62 (107 ((63 ((66 (67 68 ))((69 70 )(72 (71 73 )))))(64 65 )))))(110 (104 (103 (102 (108 109 ))))))))((49 50 )(51 (52 53 )))))(61 (60 (59 (55 (56 (57 58 ))))))))))((31 32 )(33 34 ))))))))))*
(0 (2 (1 (((3 (4 (12 (14 (13 15 )))))(5 (131 140 )))((11 (6 ((7 8 )(10 (9 101 )))))(33 ((20 (17 (19 (16 18 ))))((((74 ((89 (126 ((87 (86 ((85 (125 (84 (((22 (21 23 ))(26 (27 (28 (29 30 )))))(24 25 )))))((80 81 )(82 83 )))))(88 141 ))))((75 (90 (((91 (((92 (122 123 ))(111 ((94 119 )(114 121 ))))(120 (112 (113 ((93 115 )(116 (117 118 ))))))))((100 (95 124 ))(99 (98 (96 97 )))))((((127 130 )(138 ((128 129 )(136 137 ))))(133 (134 135 )))(132 139 )))))(76 77 ))))(78 79 ))((35 36 )((41 (38 (42 (37 (39 40 )))))((((54 (45 (43 44 )))(46 48 ))((47 (105 ((106 (62 (107 ((63 ((66 (67 68 ))((69 70 )(72 (71 73 )))))(64 65 )))))(110 (104 (103 (102 (108 109 ))))))))((49 50 )(51 (52 53 )))))(61 (60 (59 (55 (56 (57 58 ))))))))))(34 (31 32 ))))))))))*
(0 (2 (1 (((5 (3 (4 (12 (14 (13 15 ))))))(131 140 ))((11 (6 ((7 8 )(10 (9 101 )))))(33 ((20 (17 (19 (16 18 ))))(((78 (79 (74 ((89 (126 ((86 (87 ((85 (125 (84 (((23 (21 22 ))(26 ((27 28 )(29 30 ))))(24 25 )))))((80 81 )(82 83 )))))(88 141 ))))((75 (90 ((((91 130 )(113 (((92 (122 123 ))(111 ((94 119 )(114 121 ))))(120 (112 (116 ((93 115 )(117 118 ))))))))((100 (95 124 ))(99 (98 (96 97 )))))(127 ((132 (139 ((138 (128 129 ))(136 137 ))))(134 (133 135 )))))))(76 77 ))))))((35 36 )((41 (38 (42 (37 (39 40 )))))(((46 (48 (54 (45 (43 44 )))))((47 ((49 50 )(51 (52 53 ))))(105 ((106 (62 (107 ((63 ((66 (67 68 ))((69 70 )(72 (71 73 )))))(64 65 )))))(110 ((102 (108 109 ))(103 104 )))))))(61 (60 (59 (55 (57 (56 58 ))))))))))(34 (31 32 ))))))))))*
(0 (1 (2 (((5 (3 (4 (12 (14 (13 15 ))))))(131 140 ))((11 (6 ((7 8 )(10 (9 101 )))))((20 (17 (16 (18 19 ))))(((78 (79 ((((89 (126 ((87 (86 ((85 (125 (84 (((21 (26 ((27 28 )(29 30 ))))(22 23 ))(24 25 )))))((80 81 )(82 83 )))))(88 141 ))))(130 (90 (((91 (113 (((92 (122 123 ))(114 (121 (111 (94 119 )))))(120 (112 (115 (116 (93 (117 118 )))))))))((124 (95 100 ))(99 (98 (96 97 )))))((127 (132 ((138 (128 129 ))(139 (136 137 )))))(133 (134 135 )))))))(74 75 ))(76 77 ))))((35 36 )((41 (38 (42 (37 (39 40 )))))((((54 (45 (43 44 )))(46 48 ))((47 (105 ((106 (62 (107 ((63 (64 65 ))((66 (67 68 ))((69 70 )(73 (71 72 ))))))))(110 ((102 (108 109 ))(103 104 ))))))(51 ((49 50 )(52 53 )))))(61 (60 (59 (55 (58 (56 57 ))))))))))(33 (34 (31 32 ))))))))))*
(0 (1 (2 (((5 (3 (4 (12 (14 (13 15 ))))))(131 140 ))((11 (6 ((7 8 )(10 (9 101 )))))(33 ((20 (17 (16 (18 19 ))))(((79 (78 (74 ((89 (126 ((((85 (125 (84 (((21 (22 23 ))(26 ((27 28 )(29 30 ))))(24 25 )))))((80 81 )(82 83 )))(86 87 ))(88 141 ))))((75 (90 (((91 (113 ((92 (121 (122 123 )))((112 (115 (116 (93 (117 118 )))))(120 (114 (111 (94 119 ))))))))((100 (95 124 ))(99 (98 (96 97 )))))((((127 130 )(138 ((128 129 )(136 137 ))))(133 (134 135 )))(132 139 )))))(76 77 ))))))((35 36 )((41 (38 (42 (37 (39 40 )))))(((46 (48 (54 (45 (43 44 )))))((47 (105 ((106 (62 (107 ((63 (64 65 ))((66 (67 68 ))((69 70 )(71 (72 73 ))))))))(110 (104 (103 (102 (108 109 ))))))))(51 ((49 50 )(52 53 )))))(61 (60 (59 (55 (56 (57 58 ))))))))))(34 (31 32 ))))))))))*
(0 (2 (1 (((3 (4 (12 (13 (14 15 )))))(5 (131 140 )))(11 ((6 ((7 8 )(10 (9 101 ))))((20 (17 (19 (16 18 ))))(((79 (78 ((((89 (126 ((87 (86 ((85 (125 (84 (((21 (22 23 ))(26 ((27 28 )(29 30 ))))(24 25 )))))((80 81 )(82 83 )))))(88 141 ))))(130 (90 (((91 ((112 ((92 ((94 119 )(111 (114 121 ))))(122 123 )))(120 (113 ((116 (93 115 ))(117 118 ))))))((124 (95 100 ))((98 (96 97 ))(99 (132 139 )))))(133 (135 (134 (127 (138 ((128 129 )(136 137 )))))))))))(76 77 ))(74 75 ))))((35 36 )((41 (38 (42 (37 (39 40 )))))((((54 (45 (43 44 )))(46 48 ))((47 (105 ((106 (62 (107 ((63 (64 65 ))((66 (67 68 ))((69 70 )(73 (71 72 ))))))))(110 (104 (103 (102 (108 109 ))))))))((49 50 )(51 (52 53 )))))(61 (60 (59 (55 (58 (56 57 ))))))))))(34 (33 (31 32 )))))))))))*
(0 (1 (2 (((5 (3 (4 (12 (14 (13 15 ))))))(131 140 ))((6 (11 ((7 8 )(10 (9 101 )))))((20 (17 (16 (18 19 ))))(((78 (79 ((((89 (126 ((86 (87 ((85 (125 (84 (((22 (21 23 ))(27 (26 (28 (29 30 )))))(24 25 )))))((80 81 )(82 83 )))))(88 141 ))))(130 (90 (((91 (113 (((92 (122 123 ))((94 119 )(111 (114 121 ))))(120 (112 (93 ((115 116 )(117 118 ))))))))((124 (95 100 ))(99 (98 (96 97 )))))((127 (132 (139 (138 ((128 129 )(136 137 ))))))(133 (134 135 )))))))(76 77 ))(74 75 ))))((35 36 )((41 (38 (42 (37 (39 40 )))))(((46 (48 (54 (45 (43 44 )))))((47 ((49 50 )(51 (52 53 ))))(105 ((106 (62 (107 ((63 (64 65 ))((66 (67 68 ))((69 70 )(72 (71 73 ))))))))(110 (104 ((102 103 )(108 109 ))))))))(61 (60 (59 (55 (56 (57 58 ))))))))))(33 (34 (31 32 ))))))))))*
(0 (1 (2 (((5 (3 (4 (12 (14 (13 15 ))))))(131 140 ))((11 (6 ((7 8 )(10 (9 101 )))))(33 ((20 (17 (18 (16 19 ))))(((((((89 (126 ((86 (87 ((85 (125 (84 (((21 (26 (27 (28 (29 30 )))))(22 23 ))(24 25 )))))((80 81 )(82 83 )))))(88 141 ))))(130 (90 (((91 (((112 (92 (122 123 )))((111 (94 119 ))(114 121 )))(120 (113 ((93 115 )(116 (117 118 )))))))((100 (95 124 ))(99 (98 (139 (96 97 ))))))(133 (135 (134 (127 (138 (132 ((128 129 )(136 137 ))))))))))))(76 77 ))(74 75 ))(78 79 ))((35 36 )((41 (38 (42 (37 (39 40 )))))((((54 (45 (43 44 )))(46 48 ))((47 ((49 50 )(51 (52 53 ))))(105 ((106 (62 (107 ((63 (64 65 ))((66 (67 68 ))((69 70 )(71 (72 73 ))))))))(110 (104 ((102 103 )(108 109 ))))))))(61 (60 (59 (55 (58 (56 57 ))))))))))(34 (31 32 ))))))))))*
(0 (2 (1 (((3 (4 (12 (14 (13 15 )))))(5 (131 140 )))((11 (6 ((7 8 )(10 (9 101 )))))(33 ((20 (17 (16 (18 19 ))))(((79 (78 ((((89 (126 ((86 (87 ((85 (125 (84 (((21 (26 ((27 28 )(29 30 ))))(22 23 ))(24 25 )))))((80 81 )(82 83 )))))(88 141 ))))(130 (90 (((91 (((92 (122 123 ))(111 (121 (114 (94 119 )))))(120 (112 (113 ((116 (93 115 ))(117 118 )))))))((124 (95 100 ))(99 ((98 (96 97 ))(132 139 )))))((127 (138 ((128 129 )(136 137 ))))(133 (134 135 )))))))(76 77 ))(74 75 ))))((35 36 )((41 (38 (42 (37 (39 40 )))))(((46 (48 (54 (45 (43 44 )))))((47 (105 ((106 (62 (107 ((63 ((66 (67 68 ))((69 70 )(71 (72 73 )))))(64 65 )))))(110 (104 ((102 103 )(108 109 )))))))((49 50 )(51 (52 53 )))))(61 (60 (59 (55 (56 (57 58 ))))))))))(34 (31 32 ))))))))))*
(0 (1 (2 (((3 (4 (12 (14 (13 15 )))))(5 (131 140 )))((11 (6 ((7 8 )(10 (9 101 )))))(33 ((20 (17 (16 (18 19 ))))((((((89 (126 ((87 (86 ((85 (125 (84 (((21 (22 23 ))(27 (26 (28 (29 30 )))))(24 25 )))))((80 81 )(82 83 )))))(88 141 ))))((74 75 )(76 77 )))(130 (90 (((91 (113 (((92 (122 123 ))((119 (94 114 ))(111 121 )))(120 (112 (116 (115 (93 (117 118 )))))))))((95 100 )((99 (98 (96 97 )))(132 (124 139 )))))(133 (135 (134 ((110 127 )(138 ((128 129 )(136 137 )))))))))))(78 79 ))((35 36 )((41 (38 (42 (37 (39 40 )))))(((46 (48 (45 (44 (43 (109 (108 (102 103 ))))))))((47 (105 (106 (62 (104 (107 ((63 (64 65 ))((66 (67 68 ))((69 70 )(73 (71 72 )))))))))))((53 (54 (49 50 )))(51 52 ))))(61 (60 (59 (55 (57 (56 58 ))))))))))(34 (31 32 ))))))))))*
(0 (1 (2 (((3 (4 (12 (13 (14 15 )))))(5 (131 140 )))(((6 11 )((7 8 )(10 (9 101 ))))((20 (17 (18 (16 19 ))))((((74 ((89 (126 ((((85 (125 (84 (((21 (22 23 ))(26 (27 (28 (29 30 )))))(24 25 )))))((80 81 )(82 83 )))(86 87 ))(88 141 ))))((75 (90 ((((91 130 )(((112 (92 (122 123 )))((94 119 )(114 (111 121 ))))(120 (113 ((116 (93 115 ))(117 118 ))))))((124 (95 100 ))(99 (98 (96 97 )))))((127 (134 (133 135 )))(132 (139 ((138 (128 129 ))(136 137 ))))))))(76 77 ))))(78 79 ))((35 36 )((41 (38 (42 (37 (39 40 )))))((((54 (45 (43 44 )))(46 48 ))((47 ((49 50 )(51 (52 53 ))))(105 ((106 (62 (107 ((63 (64 65 ))((66 (67 68 ))((69 70 )(71 (72 73 ))))))))(110 (104 ((102 103 )(108 109 ))))))))(61 (60 (59 (55 (56 (57 58 ))))))))))(33 (34 (31 32 ))))))))))*
(0 (2 (1 (((3 (4 (12 (14 (13 15 )))))(5 (131 140 )))(11 ((6 ((7 8 )(10 (9 101 ))))((20 (17 (18 (16 19 ))))(((79 (130 ((((89 (126 ((86 (87 ((85 (125 (84 (((21 (22 23 ))(26 (27 (28 (29 30 )))))(24 25 )))))((80 81 )(82 83 )))))(88 141 ))))(90 (((91 (113 ((92 (121 (122 123 )))(120 ((112 (93 ((115 116 )(117 118 ))))(114 (111 (94 119 ))))))))((124 (95 100 ))(99 (98 (96 97 )))))(127 ((132 (139 (138 ((128 129 )(136 137 )))))(133 (134 135 )))))))(74 75 ))(78 (76 77 )))))((35 36 )((41 (38 (42 (37 (39 40 )))))(((46 (48 (45 (44 (43 (110 (109 (108 (102 103 )))))))))((47 (105 (106 (62 (104 (107 ((63 (64 65 ))((66 (67 68 ))((69 70 )(71 (72 73 )))))))))))((53 (54 (49 50 )))(51 52 ))))(61 (60 (59 (55 (57 (56 58 ))))))))))((31 32 )(33 34 ))))))))))*
(0 (1 (2 (((3 (4 (12 (14 (13 15 )))))(5 (131 140 )))((11 (6 ((7 8 )(10 (9 101 )))))((20 (17 (18 (16 19 ))))(((78 (79 (74 ((89 (126 ((((85 (125 (84 (((22 (21 23 ))(26 (27 (28 (29 30 )))))(24 25 )))))((80 81 )(82 83 )))(86 87 ))(88 141 ))))((75 (90 ((((91 130 )(113 (((92 (122 123 ))((94 (114 119 ))(111 121 )))(120 (112 (93 (115 (116 (117 118 )))))))))((95 100 )(99 (124 (98 (96 97 ))))))((127 (132 ((138 (128 129 ))(139 (136 137 )))))(133 (134 135 ))))))(76 77 ))))))((35 36 )((41 (38 (42 (37 (39 40 )))))(((46 (48 (54 (45 (43 44 )))))((47 (105 ((106 (62 ((63 (((66 107 )(67 68 ))((69 70 )(72 (71 73 )))))(64 65 ))))(110 (104 (103 (102 (108 109 ))))))))((49 50 )(51 (52 53 )))))(61 (60 (59 (55 (56 (57 58 ))))))))))(34 (33 (31 32 ))))))))))*
(0 (1 (2 (((3 (4 (12 (14 (13 15 )))))(5 (131 140 )))((11 (6 ((7 8 )(10 (9 101 )))))(33 ((20 (17 (18 (16 19 ))))(((78 (79 ((((89 (126 ((87 (86 ((85 (125 (84 (((21 (26 ((27 28 )(29 30 ))))(22 23 ))(24 25 )))))((80 81 )(82 83 )))))(88 141 ))))(130 (90 ((91 (((92 (122 123 ))(121 (111 (119 (94 114 )))))(120 (112 (113 (116 ((93 115 )(117 118 ))))))))(((95 100 )((98 (96 97 ))(99 (132 (124 139 )))))(133 (135 (134 (127 (138 ((128 129 )(136 137 ))))))))))))(74 75 ))(76 77 ))))((35 36 )((41 (38 (42 (37 (39 40 )))))(((46 (48 (54 (45 (43 44 )))))((47 (105 ((106 (62 ((63 ((66 (107 (67 68 )))((69 70 )(72 (71 73 )))))(64 65 ))))(110 (104 ((102 103 )(108 109 )))))))(51 ((49 50 )(52 53 )))))(61 (60 (59 (55 (56 (57 58 ))))))))))(34 (31 32 ))))))))))*
(0 (1 (2 (((3 (4 (12 (13 (14 15 )))))(5 (131 140 )))(((6 11 )((7 8 )(10 (9 101 ))))((20 (17 (18 (16 19 ))))(((78 (79 (74 ((89 (126 ((((85 (125 (84 (((23 (21 22 ))(27 ((26 29 )(28 30 ))))(24 25 )))))((80 81 )(82 83 )))(86 87 ))(88 141 ))))((75 (90 ((((91 130 )(((92 (122 123 ))(114 ((94 119 )(111 121 ))))(120 (112 (113 (93 ((115 116 )(117 118 ))))))))((95 100 )((98 (96 97 ))(99 (132 (124 139 ))))))((127 (138 ((128 129 )(136 137 ))))(133 (134 135 ))))))(76 77 ))))))((35 36 )((41 (38 (42 (37 (39 40 )))))(((46 (48 (54 (45 (43 44 )))))((47 (105 ((106 (62 ((63 (64 65 ))(107 ((66 (67 68 ))((69 70 )(72 (71 73 ))))))))(110 (104 ((102 103 )(108 109 )))))))((49 50 )(51 (52 53 )))))(61 (60 (59 (55 (57 (56 58 ))))))))))(33 (34 (31 32 ))))))))))*
(0 (1 (2 (((3 (4 (12 (13 (14 15 )))))(5 (131 140 )))((11 (6 ((7 8 )(10 (9 101 )))))((20 (17 (18 (16 19 ))))(((78 (79 ((((89 (126 ((((85 (125 (84 (((23 (21 22 ))(26 ((27 28 )(29 30 ))))(24 25 )))))((80 81 )(82 83 )))(86 87 ))(88 141 ))))(130 (90 (((91 (((92 (111 (94 (114 119 ))))(121 (122 123 )))(120 (112 (113 ((93 (117 118 ))(115 116 )))))))((100 (95 124 ))(99 (98 (96 97 )))))(133 (135 (134 (127 (138 (((128 129 )(136 137 ))(132 139 )))))))))))(74 75 ))(76 77 ))))((35 36 )((41 (38 (42 (37 (39 40 )))))(((46 (48 (54 (45 (43 44 )))))((47 (105 ((106 (62 (107 ((63 (64 65 ))((66 (67 68 ))((69 70 )(72 (71 73 ))))))))(110 ((102 (108 109 ))(103 104 ))))))((49 50 )(51 (52 53 )))))(61 (60 (59 (55 (57 (56 58 ))))))))))(33 (34 (31 32 ))))))))))*
(0 (2 (1 (((5 (3 (4 (12 (14 (13 15 ))))))(131 140 ))(11 ((6 ((7 8 )(10 (9 101 ))))((20 (17 (16 (18 19 ))))(((((((89 (126 ((87 (86 ((85 (125 (84 (((23 (21 22 ))(26 (27 (28 (29 30 )))))(24 25 )))))((80 81 )(82 83 )))))(88 141 ))))(130 (90 (((91 (113 ((121 ((92 (122 123 ))(111 (94 (114 119 )))))(120 (112 ((115 (93 116 ))(117 118 )))))))((95 100 )(99 ((98 (96 97 ))(132 (124 139 ))))))(((110 127 )(138 ((128 129 )(136 137 ))))(133 (134 135 )))))))(76 77 ))(74 75 ))(78 79 ))((35 36 )((41 (38 (42 (37 (39 40 )))))(((46 (48 (45 (44 (43 (108 (109 (102 103 ))))))))((47 (105 (106 (62 (104 (107 ((63 (64 65 ))((66 (67 68 ))((69 70 )(71 (72 73 )))))))))))((53 (54 (49 50 )))(51 52 ))))(61 (60 (59 (55 (58 (56 57 ))))))))))(33 (34 (31 32 )))))))))))*
(0 (1 (2 (((5 (3 (4 (12 (13 (14 15 ))))))(131 140 ))((11 (6 ((7 8 )(10 (9 101 )))))((20 (17 (19 (16 18 ))))(((79 ((78 (((89 (126 ((((85 (125 (84 (((21 (22 23 ))(27 ((26 29 )(28 30 ))))(24 25 )))))((80 81 )(82 83 )))(86 87 ))(88 141 ))))(130 (90 (((91 (113 ((92 (121 (122 123 )))(120 ((112 ((116 (93 115 ))(117 118 )))(114 (111 (94 119 ))))))))((95 100 )(99 ((98 (96 97 ))(132 (124 139 ))))))(133 (135 (134 (127 (138 ((128 129 )(136 137 )))))))))))(74 75 )))(76 77 )))((35 36 )((41 (38 (42 (37 (39 40 )))))(((46 (48 (45 (44 (43 ((109 (102 103 ))(108 110 )))))))((47 (105 (106 (62 (104 (107 ((63 (64 65 ))((66 (67 68 ))((69 70 )(71 (72 73 )))))))))))((53 (54 (49 50 )))(51 52 ))))(61 (60 (59 (55 (57 (56 58 ))))))))))((31 32 )(33 34 )))))))))*
(0 (1 (2 (((5 (3 (4 (12 (14 (13 15 ))))))(131 140 ))((6 (11 ((7 8 )(10 (9 101 )))))((20 (17 (16 (18 19 ))))(((((((89 (126 ((87 (86 ((85 (125 (84 (((21 (26 ((27 28 )(29 30 ))))(22 23 ))(24 25 )))))((80 81 )(82 83 )))))(88 141 ))))(130 (90 (((91 (((92 (122 123 ))(111 (121 (119 (94 114 )))))(120 (112 (113 ((93 (117 118 ))(115 116 )))))))((95 100 )((99 (98 (96 97 )))(132 (124 139 )))))((127 (138 ((128 129 )(136 137 ))))(133 (134 135 )))))))(76 77 ))(74 75 ))(78 79 ))((35 36 )((41 (38 (42 (37 (39 40 )))))(((46 (48 (54 (45 (43 44 )))))((47 ((49 50 )(51 (52 53 ))))(105 ((106 (62 ((63 (64 65 ))((66 (67 68 ))(107 ((69 70 )(72 (71 73 ))))))))(110 (104 (103 (102 (108 109 )))))))))(61 (60 (59 (55 (58 (56 57 ))))))))))((31 32 )(33 34 )))))))))*
(0 (2 (1 (((5 (3 (4 (12 (14 (13 15 ))))))(131 140 ))((11 (6 ((7 8 )(10 (9 101 )))))(33 ((20 (17 (16 (18 19 ))))(((78 (79 ((((89 (126 ((((85 (125 (84 (((21 (22 23 ))(27 (26 (28 (29 30 )))))(24 25 )))))((80 81 )(82 83 )))(86 87 ))(88 141 ))))(130 (90 (((91 ((121 ((92 (122 123 ))(111 (114 (94 119 )))))(120 (112 (113 (93 (115 (116 (117 118 )))))))))((124 (95 100 ))(99 ((98 (96 97 ))(132 139 )))))(133 (135 (134 (127 (138 ((128 129 )(136 137 )))))))))))(76 77 ))(74 75 ))))((35 36 )((41 (38 (42 (37 (39 40 )))))((((54 (45 (43 44 )))(46 48 ))((47 (105 ((106 (62 (107 ((63 ((66 (67 68 ))((69 70 )(71 (72 73 )))))(64 65 )))))(110 (104 ((102 103 )(108 109 )))))))((49 50 )(51 (52 53 )))))(61 (60 (59 (55 (56 (57 58 ))))))))))(34 (31 32 ))))))))))*
(0 (1 (2 (((3 (4 (12 (13 (14 15 )))))(5 (131 140 )))(((6 11 )((7 8 )(10 (9 101 ))))((20 (17 (16 (18 19 ))))(((79 (130 ((((89 (126 ((86 (87 ((85 (125 (84 (((21 (26 ((27 28 )(29 30 ))))(22 23 ))(24 25 )))))((80 81 )(82 83 )))))(88 141 ))))(90 ((91 (113 ((121 ((92 (122 123 ))(111 (119 (94 114 )))))(120 (112 (116 (115 (93 (117 118 )))))))))(((95 100 )((98 (96 97 ))(99 (132 (124 139 )))))(133 (135 (134 (127 (138 ((128 129 )(136 137 )))))))))))(74 75 ))(78 (76 77 )))))((35 36 )((41 (38 (42 (37 (39 40 )))))(((46 (48 (45 (44 (43 (108 (110 (109 (102 103 )))))))))((47 (105 (106 (62 (104 (107 ((63 (64 65 ))((66 (67 68 ))((69 70 )(73 (71 72 )))))))))))((53 (54 (49 50 )))(51 52 ))))(61 (60 (59 (55 (58 (56 57 ))))))))))(34 (33 (31 32 ))))))))))*
(0 (2 (1 (((5 (3 (4 (12 (14 (13 15 ))))))(131 140 ))(11 ((6 ((7 8 )(10 (9 101 ))))((20 (17 (18 (16 19 ))))(((79 ((78 (((89 (126 ((((85 (125 (84 (((23 (21 22 ))(27 ((26 29 )(28 30 ))))(24 25 )))))((80 81 )(82 83 )))(86 87 ))(88 141 ))))(130 (90 (((91 (113 (((92 (121 (122 123 )))(120 (112 ((93 115 )(116 (117 118 ))))))(114 (111 (94 119 ))))))((124 (95 100 ))(99 (98 (96 97 )))))(133 (135 (134 (127 (138 (((128 129 )(136 137 ))(132 139 )))))))))))(74 75 )))(76 77 )))((35 36 )((41 (38 (42 (37 (39 40 )))))(((46 (48 (45 (44 (43 (108 (110 (109 (102 103 )))))))))((47 (105 (106 (62 (104 (107 ((63 (64 65 ))((66 (67 68 ))((69 70 )(72 (71 73 )))))))))))((53 (54 (49 50 )))(51 52 ))))(61 (60 (59 (55 (56 (57 58 ))))))))))(33 (34 (31 32 )))))))))))*
(0 (1 (2 (((5 (3 (4 (12 (13 (14 15 ))))))(131 140 ))(((6 11 )((7 8 )(10 (9 101 ))))((20 (17 (19 (16 18 ))))((((74 ((89 (126 ((((85 (125 (84 (((22 (21 23 ))(27 ((26 29 )(28 30 ))))(24 25 )))))((80 81 )(82 83 )))(86 87 ))(88 141 ))))((75 (90 ((((91 130 )(((92 (111 (114 (94 119 ))))(121 (122 123 )))(120 (112 (113 (115 (93 (116 (117 118 )))))))))((100 (95 124 ))(99 (98 (96 97 )))))((127 (133 (134 135 )))(132 (139 ((138 (128 129 ))(136 137 ))))))))(76 77 ))))(78 79 ))((35 36 )((41 (38 (42 (37 (39 40 )))))(((46 (48 (54 (45 (43 44 )))))((47 (105 ((106 (62 (107 ((63 ((66 (67 68 ))((69 70 )(71 (72 73 )))))(64 65 )))))(110 ((102 (108 109 ))(103 104 ))))))((49 50 )(51 (52 53 )))))(61 (60 (59 (55 (57 (56 58 ))))))))))(33 (34 (31 32 ))))))))))*
(0 (1 (2 (((5 (3 (4 (12 (14 (13 15 ))))))(131 140 ))((11 (6 ((7 8 )(10 (9 101 )))))(33 ((20 (17 (18 (16 19 ))))(((((((89 (126 ((86 (87 ((85 (125 (84 (((21 (26 ((27 28 )(29 30 ))))(22 23 ))(24 25 )))))((80 81 )(82 83 )))))(88 141 ))))(130 (90 (((91 (113 (((92 (122 123 ))((119 (94 114 ))(111 121 )))(120 (112 (115 ((93 116 )(117 118 ))))))))((124 (95 100 ))(99 (98 (96 97 )))))((127 (132 (139 (138 ((128 129 )(136 137 ))))))(133 (134 135 )))))))(76 77 ))(74 75 ))(78 79 ))((35 36 )((41 (38 (42 (37 (39 40 )))))(((46 (48 (54 (45 (43 44 )))))((47 (105 ((106 (62 (107 ((63 (64 65 ))((66 (67 68 ))((69 70 )(73 (71 72 ))))))))(110 (104 (103 (102 (108 109 ))))))))((49 50 )(51 (52 53 )))))(61 (60 (59 (55 (58 (56 57 ))))))))))(34 (31 32 ))))))))))*
(0 (2 (1 (((5 (3 (4 (12 (14 (13 15 ))))))(131 140 ))((11 (6 ((7 8 )(10 (9 101 )))))(33 ((20 (17 (19 (16 18 ))))((((74 ((89 (126 ((((85 (125 (84 (((22 (21 23 ))(26 (27 (28 (29 30 )))))(24 25 )))))((80 81 )(82 83 )))(86 87 ))(88 141 ))))((75 (90 ((((91 130 )(113 (((121 (92 (122 123 )))(120 (112 (115 (93 (116 (117 118 )))))))(114 (111 (94 119 ))))))((124 (95 100 ))(99 (98 (139 (96 97 ))))))((127 (132 (138 ((128 129 )(136 137 )))))(133 (134 135 ))))))(76 77 ))))(78 79 ))((35 36 )((41 (38 (42 (37 (39 40 )))))(((46 (48 (54 (45 (43 44 )))))((47 ((49 50 )(51 (52 53 ))))(105 ((106 (62 (107 ((63 ((66 (67 68 ))((69 70 )(71 (72 73 )))))(64 65 )))))(110 (104 ((102 103 )(108 109 ))))))))(61 (60 (59 (55 (56 (57 58 ))))))))))(34 (31 32 ))))))))))*
(0 (2 (1 (((5 (3 (4 (12 (14 (13 15 ))))))(131 140 ))((11 (6 ((7 8 )(10 (9 101 )))))(33 ((20 (17 (19 (16 18 ))))(((79 ((((89 (126 ((86 (87 ((85 (125 (84 (((23 (21 22 ))(27 ((26 29 )(28 30 ))))(24 25 )))))((80 81 )(82 83 )))))(88 141 ))))(130 (90 (((91 (113 ((92 (121 (122 123 )))(120 ((112 ((115 (93 116 ))(117 118 )))(114 (111 (94 119 ))))))))((124 (95 100 ))(99 (98 (96 97 )))))((127 (132 (139 (138 ((128 129 )(136 137 ))))))(133 (134 135 )))))))(74 75 ))(78 (76 77 ))))((35 36 )((41 (38 (42 (37 (39 40 )))))((((54 (45 (43 44 )))(46 48 ))((47 (105 ((106 (62 (107 ((63 (64 65 ))((66 (67 68 ))((69 70 )(73 (71 72 ))))))))(110 (104 (103 (102 (108 109 ))))))))((49 50 )(51 (52 53 )))))(61 (60 (59 (55 (58 (56 57 ))))))))))(34 (31 32 ))))))))))*
(0 (1 (2 (((5 (3 (4 (12 (13 (14 15 ))))))(131 140 ))((11 (6 ((7 8 )(10 (9 101 )))))((20 (17 (16 (18 19 ))))(((79 (78 (74 ((89 (126 ((87 (86 ((85 (125 (84 (((21 (26 ((27 28 )(29 30 ))))(22 23 ))(24 25 )))))((80 81 )(82 83 )))))(88 141 ))))((75 (90 (((91 ((121 ((92 (122 123 ))(111 (94 (114 119 )))))(120 (112 (113 ((93 (117 118 ))(115 116 )))))))((100 (95 124 ))(99 (98 (96 97 )))))((((127 130 )(138 ((128 129 )(136 137 ))))(133 (134 135 )))(132 139 )))))(76 77 ))))))((35 36 )((41 (38 (42 (37 (39 40 )))))(((46 (48 (54 (45 (43 44 )))))((47 ((49 50 )(51 (52 53 ))))(105 ((106 (62 ((63 (107 ((66 (67 68 ))((69 70 )(73 (71 72 ))))))(64 65 ))))(110 (104 (103 (102 (108 109 )))))))))(61 (60 (59 (55 (57 (56 58 ))))))))))(33 (34 (31 32 ))))))))))*
(0 (1 (2 (((3 (4 (12 (14 (13 15 )))))(5 (131 140 )))((11 (6 ((7 8 )(10 (9 101 )))))(33 ((20 (17 (16 (18 19 ))))((((74 ((89 (126 ((87 (86 ((85 (125 (84 (((21 (26 ((27 28 )(29 30 ))))(22 23 ))(24 25 )))))((80 81 )(82 83 )))))(88 141 ))))((75 (90 (((91 (113 (((92 (122 123 ))(121 (111 (119 (94 114 )))))(120 (112 (93 (115 (116 (117 118 )))))))))((100 (95 124 ))(99 (98 (96 97 )))))((((127 130 )(138 ((128 129 )(136 137 ))))(133 (134 135 )))(132 139 )))))(76 77 ))))(78 79 ))((35 36 )((41 (38 (42 (37 (39 40 )))))(((46 (48 (54 (45 (43 44 )))))((47 ((49 50 )(51 (52 53 ))))(105 ((106 (62 ((63 (64 65 ))(107 ((66 (67 68 ))((69 70 )(73 (71 72 ))))))))(110 (104 (103 (102 (108 109 )))))))))(61 (60 (59 (55 (57 (56 58 ))))))))))(34 (31 32 ))))))))))*
(0 (1 (2 (((5 (3 (4 (12 (14 (13 15 ))))))(131 140 ))((11 (6 ((7 8 )(10 (9 101 )))))(33 ((20 (17 (18 (16 19 ))))(((79 (78 (74 ((89 (126 ((((85 (125 (84 (((21 (26 ((27 28 )(29 30 ))))(22 23 ))(24 25 )))))((80 81 )(82 83 )))(86 87 ))(88 141 ))))((75 (90 (((91 (113 (((121 (92 (122 123 )))(120 (112 ((93 (115 116 ))(117 118 )))))(114 (111 (94 119 ))))))((100 (95 124 ))((98 (96 97 ))(99 (132 139 )))))(((127 130 )(138 ((128 129 )(136 137 ))))(133 (134 135 ))))))(76 77 ))))))((35 36 )((41 (38 (42 (37 (39 40 )))))((((54 (45 (43 44 )))(46 48 ))((47 (105 ((106 (62 ((63 (64 65 ))((107 (66 (67 68 )))((69 70 )(73 (71 72 )))))))(110 (104 (103 (102 (108 109 ))))))))((49 50 )(51 (52 53 )))))(61 (60 (59 (55 (58 (56 57 ))))))))))(34 (31 32 ))))))))))*
(0 (2 (1 (((5 (3 (4 (12 (14 (13 15 ))))))(131 140 ))((11 (6 ((7 8 )(10 (9 101 )))))(33 ((20 (17 (16 (18 19 ))))(((78 (79 ((((89 (126 ((86 (87 ((85 (125 (84 (((21 (26 ((27 28 )(29 30 ))))(22 23 ))(24 25 )))))((80 81 )(82 83 )))))(88 141 ))))(130 (90 (((91 (113 ((121 ((92 (122 123 ))(111 (119 (94 114 )))))(120 (112 ((116 (93 115 ))(117 118 )))))))((124 (95 100 ))(99 (98 (96 97 )))))(133 (135 (134 (127 (138 (((128 129 )(136 137 ))(132 139 )))))))))))(76 77 ))(74 75 ))))((35 36 )((41 (38 (42 (37 (39 40 )))))(((46 (48 (45 (44 (43 (110 ((102 103 )(108 109 ))))))))((47 (105 (106 (62 (104 (107 ((63 (64 65 ))((66 (67 68 ))((69 70 )(71 (72 73 )))))))))))((53 (54 (49 50 )))(51 52 ))))(61 (60 (59 (55 (57 (56 58 ))))))))))(34 (31 32 ))))))))))*
(0 (2 (1 (((5 (3 (4 (12 (14 (13 15 ))))))(131 140 ))(11 ((6 ((7 8 )(10 (9 101 ))))((20 (17 (19 (16 18 ))))(((78 (79 ((((89 (126 ((((85 (125 (84 (((23 (21 22 ))(26 ((27 28 )(29 30 ))))(24 25 )))))((80 81 )(82 83 )))(86 87 ))(88 141 ))))(130 (90 (((91 (113 ((121 (92 (122 123 )))((120 (112 (116 ((93 115 )(117 118 )))))(114 (111 (94 119 )))))))((124 (95 100 ))(99 (98 (96 97 )))))((127 (138 (((128 129 )(136 137 ))(132 139 ))))(133 (134 135 )))))))(76 77 ))(74 75 ))))((35 36 )((41 (38 (42 (37 (39 40 )))))(((46 (48 (45 (44 (43 (110 (108 (109 (102 103 )))))))))((47 (105 (106 (62 (104 (107 ((63 (64 65 ))((66 (67 68 ))((69 70 )(73 (71 72 )))))))))))((53 (54 (49 50 )))(51 52 ))))(61 (60 (59 (55 (56 (57 58 ))))))))))((31 32 )(33 34 ))))))))))*
(0 (1 (2 (((5 (3 (4 (12 (14 (13 15 ))))))(131 140 ))((6 (11 ((7 8 )(10 (9 101 )))))((20 (17 (16 (18 19 ))))((((74 ((89 (126 ((87 (86 ((85 (125 (84 (((23 (21 22 ))(27 (26 (28 (29 30 )))))(24 25 )))))((80 81 )(82 83 )))))(88 141 ))))((75 (90 ((((91 130 )(113 (((92 (122 123 ))(111 ((94 119 )(114 121 ))))(120 (112 (115 ((93 116 )(117 118 ))))))))((124 (95 100 ))(99 (98 (96 97 )))))((127 (134 (133 135 )))(132 (139 ((138 (128 129 ))(136 137 ))))))))(76 77 ))))(78 79 ))((35 36 )((41 (38 (42 (37 (39 40 )))))(((46 (48 (54 (45 (43 44 )))))((47 (105 ((106 (62 (107 ((63 ((66 (67 68 ))((69 70 )(71 (72 73 )))))(64 65 )))))(110 ((102 (108 109 ))(103 104 ))))))(51 ((49 50 )(52 53 )))))(61 (60 (59 (55 (56 (57 58 ))))))))))(34 (33 (31 32 ))))))))))*
(0 (2 (1 (((3 (4 (12 (14 (13 15 )))))(5 (131 140 )))((11 (6 ((7 8 )(10 (9 101 )))))(33 ((20 (17 (18 (16 19 ))))(((78 (79 ((((89 (126 ((((85 (125 (84 (((23 (21 22 ))(26 ((27 28 )(29 30 ))))(24 25 )))))((80 81 )(82 83 )))(86 87 ))(88 141 ))))(130 (90 ((91 (113 (((92 (122 123 ))(111 (121 (94 (114 119 )))))(120 (112 (93 (116 (115 (117 118 )))))))))(((95 100 )((99 (98 (96 97 )))(132 (124 139 ))))(133 (135 (134 (127 (138 ((128 129 )(136 137 ))))))))))))(76 77 ))(74 75 ))))((35 36 )((41 (38 (42 (37 (39 40 )))))(((46 (48 (45 (44 (43 (110 (109 (108 (102 103 )))))))))((47 (105 (106 (62 (104 (107 ((63 (64 65 ))((66 (67 68 ))((69 70 )(72 (71 73 )))))))))))((53 (54 (49 50 )))(51 52 ))))(61 (60 (59 (55 (56 (57 58 ))))))))))(34 (31 32 ))))))))))*
(0 (2 (1 (((3 (4 (12 (14 (13 15 )))))(5 (131 140 )))((11 (6 ((7 8 )(10 (9 101 )))))(33 ((20 (17 (19 (16 18 ))))(((79 (78 ((((89 (126 ((86 (87 ((85 (125 (84 (((22 (21 23 ))(26 ((27 28 )(29 30 ))))(24 25 )))))((80 81 )(82 83 )))))(88 141 ))))(130 (90 (((91 (113 ((92 (121 (122 123 )))((112 ((93 115 )(116 (117 118 ))))(120 (114 (111 (94 119 ))))))))((124 (95 100 ))((99 (98 (96 97 )))(132 139 ))))(((110 127 )(138 ((128 129 )(136 137 ))))(133 (134 135 )))))))(74 75 ))(76 77 ))))((35 36 )((41 (38 (42 (37 (39 40 )))))(((46 (48 (45 (44 (43 (108 (109 (102 103 ))))))))((47 (105 (106 (62 (104 (107 ((63 (64 65 ))((66 (67 68 ))((69 70 )(73 (71 72 )))))))))))((53 (54 (49 50 )))(51 52 ))))(61 (60 (59 (55 (58 (56 57 ))))))))))(34 (31 32 ))))))))))*
(0 (2 (1 (((5 (3 (4 (12 (14 (13 15 ))))))(131 140 ))((11 (6 ((7 8 )(10 (9 101 )))))(33 ((20 (17 (18 (16 19 ))))(((78 (79 (74 ((89 (126 ((86 (87 ((85 (125 (84 (((21 (26 ((27 28 )(29 30 ))))(22 23 ))(24 25 )))))((80 81 )(82 83 )))))(88 141 ))))((75 (90 (((91 (((92 (122 123 ))(121 (111 (119 (94 114 )))))(120 (112 (113 (116 ((93 115 )(117 118 ))))))))((124 (95 100 ))(99 (98 (96 97 )))))((((127 130 )(138 ((128 129 )(136 137 ))))(133 (134 135 )))(132 139 )))))(76 77 ))))))((35 36 )((41 (38 (42 (37 (39 40 )))))(((46 (48 (54 (45 (43 44 )))))((47 (105 ((106 (62 (107 ((63 ((66 (67 68 ))((69 70 )(72 (71 73 )))))(64 65 )))))(110 (104 (103 (102 (108 109 ))))))))((49 50 )(51 (52 53 )))))(61 (60 (59 (55 (57 (56 58 ))))))))))(34 (31 32 ))))))))))*
(0 (1 (2 (((5 (3 (4 (12 (14 (13 15 ))))))(131 140 ))((11 (6 ((7 8 )(10 (9 101 )))))(33 ((20 (17 (18 (16 19 ))))(((78 (79 (74 ((89 (126 ((((85 (125 (84 (((21 (22 23 ))(26 ((27 28 )(29 30 ))))(24 25 )))))((80 81 )(82 83 )))(86 87 ))(88 141 ))))((75 (90 (((91 (113 ((92 (122 123 ))((120 (112 ((116 (93 115 ))(117 118 ))))(114 (121 (111 (94 119 ))))))))((95 100 )((99 (124 (98 (96 97 ))))(132 139 ))))(((127 130 )(138 ((128 129 )(136 137 ))))(133 (134 135 ))))))(76 77 ))))))((35 36 )((41 (38 (42 (37 (39 40 )))))(((46 (48 (54 (45 (43 44 )))))((47 (105 ((106 (62 ((63 (64 65 ))((107 (66 (67 68 )))((69 70 )(72 (71 73 )))))))(110 (104 ((102 103 )(108 109 )))))))(51 ((49 50 )(52 53 )))))(61 (60 (59 (55 (56 (57 58 ))))))))))(34 (31 32 ))))))))))*
(0 (1 (2 (((5 (3 (4 (12 (14 (13 15 ))))))(131 140 ))((11 (6 ((7 8 )(10 (9 101 )))))((20 (17 (19 (16 18 ))))(((78 (79 (74 ((89 (126 ((87 (86 ((85 (125 (84 (((23 (21 22 ))(27 ((26 29 )(28 30 ))))(24 25 )))))((80 81 )(82 83 )))))(88 141 ))))((75 (90 ((((91 130 )(113 ((92 (121 (122 123 )))(120 ((112 (93 (116 (115 (117 118 )))))(114 (111 (94 119 ))))))))((95 100 )(99 (124 (98 (96 97 ))))))(127 ((132 (139 (138 ((128 129 )(136 137 )))))(133 (134 135 )))))))(76 77 ))))))((35 36 )((41 (38 (42 (37 (39 40 )))))(((46 (48 (54 (45 (43 44 )))))((47 (105 ((106 (62 ((63 (107 ((66 (67 68 ))((69 70 )(72 (71 73 ))))))(64 65 ))))(110 (104 (103 (102 (108 109 ))))))))(51 ((49 50 )(52 53 )))))(61 (60 (59 (55 (56 (57 58 ))))))))))((31 32 )(33 34 )))))))))*
(0 (1 (2 (((5 (3 (4 (12 (14 (13 15 ))))))(131 140 ))(((6 11 )((7 8 )(10 (9 101 ))))((20 (17 (19 (16 18 ))))(((((((89 (126 ((86 (87 ((85 (125 (84 (((22 (21 23 ))(26 (27 (28 (29 30 )))))(24 25 )))))((80 81 )(82 83 )))))(88 141 ))))(130 (90 (((91 (((92 (111 (94 (114 119 ))))(121 (122 123 )))(120 (112 (113 (116 (115 (93 (117 118 )))))))))((100 (95 124 ))(99 (98 (96 97 )))))((127 (138 (((128 129 )(136 137 ))(132 139 ))))(133 (134 135 )))))))(76 77 ))(74 75 ))(78 79 ))((35 36 )((41 (38 (42 (37 (39 40 )))))((((54 (45 (43 44 )))(46 48 ))((47 ((49 50 )(51 (52 53 ))))(105 ((106 (62 (107 ((63 ((66 (67 68 ))((69 70 )(73 (71 72 )))))(64 65 )))))(110 (104 (103 (102 (108 109 )))))))))(61 (60 (59 (55 (57 (56 58 ))))))))))(33 (34 (31 32 ))))))))))*
(0 (1 (2 (((5 (3 (4 (12 (14 (13 15 ))))))(131 140 ))((11 (6 ((7 8 )(10 (9 101 )))))(33 ((20 (17 (18 (16 19 ))))(((((((89 (126 ((((85 (125 (84 (((23 (21 22 ))(26 (27 (28 (29 30 )))))(24 25 )))))((80 81 )(82 83 )))(86 87 ))(88 141 ))))(130 (90 ((91 (((92 (111 (119 (94 114 ))))(121 (122 123 )))(120 (112 (113 ((93 115 )(116 (117 118 ))))))))(((95 100 )((98 (96 97 ))(99 (132 (124 139 )))))((127 (138 ((128 129 )(136 137 ))))(133 (134 135 ))))))))(76 77 ))(74 75 ))(78 79 ))((35 36 )((41 (38 (42 (37 (39 40 )))))(((46 (48 (45 (44 (43 ((109 (102 103 ))(108 110 )))))))((47 (105 (106 (62 (104 (107 ((63 (64 65 ))((66 (67 68 ))((69 70 )(73 (71 72 )))))))))))((53 (54 (49 50 )))(51 52 ))))(61 (60 (59 (55 (56 (57 58 ))))))))))(34 (31 32 ))))))))))*
(0 (1 (2 (((5 (3 (4 (12 (14 (13 15 ))))))(131 140 ))((11 (6 ((7 8 )(10 (9 101 )))))(33 ((20 (17 (18 (16 19 ))))(((79 (130 ((78 (((89 (126 ((86 (87 ((85 (125 (84 (((23 (21 22 ))(26 (27 (28 (29 30 )))))(24 25 )))))((80 81 )(82 83 )))))(88 141 ))))(90 (((91 (113 ((92 (121 (122 123 )))(120 ((112 (116 ((93 115 )(117 118 ))))(114 (111 (94 119 ))))))))((95 100 )((98 (96 97 ))(99 (132 (124 139 ))))))(133 (135 (134 (127 (138 ((128 129 )(136 137 ))))))))))(74 75 )))(76 77 ))))((35 36 )((41 (38 (42 (37 (39 40 )))))((((54 (45 (43 44 )))(46 48 ))((47 (105 ((106 (62 ((63 ((66 (67 68 ))(107 ((69 70 )(72 (71 73 ))))))(64 65 ))))(110 ((102 (108 109 ))(103 104 ))))))((49 50 )(51 (52 53 )))))(61 (60 (59 (55 (57 (56 58 ))))))))))(34 (31 32 ))))))))))*
(0 (1 (2 (((5 (3 (4 (12 (13 (14 15 ))))))(131 140 ))((6 (11 ((7 8 )(10 (9 101 )))))((20 (17 (16 (18 19 ))))(((79 (130 ((78 (74 ((89 (126 ((87 (86 ((85 (125 (84 (((22 (21 23 ))(26 (27 (28 (29 30 )))))(24 25 )))))((80 81 )(82 83 )))))(88 141 ))))(75 (90 (((91 (((92 (111 (119 (94 114 ))))(121 (122 123 )))(120 (112 (113 ((93 (115 116 ))(117 118 )))))))((100 (95 124 ))(99 (98 (96 97 )))))(127 ((132 (139 (138 ((128 129 )(136 137 )))))(135 (133 134 ))))))))))(76 77 ))))((35 36 )((41 (38 (42 (37 (39 40 )))))(((46 (48 (54 (45 (43 44 )))))((47 (105 ((106 (62 (107 ((63 ((66 (67 68 ))((69 70 )(71 (72 73 )))))(64 65 )))))(110 (104 ((102 103 )(108 109 )))))))(51 ((49 50 )(52 53 )))))(61 (60 (59 (55 (58 (56 57 ))))))))))((31 32 )(33 34 )))))))))*
(0 (1 (2 (((5 (3 (4 (12 (13 (14 15 ))))))(131 140 ))((6 (11 ((7 8 )(10 (9 101 )))))((20 (17 (18 (16 19 ))))(((79 (78 ((((89 (126 ((87 (86 ((85 (125 (84 (((23 (21 22 ))(26 ((27 28 )(29 30 ))))(24 25 )))))((80 81 )(82 83 )))))(88 141 ))))(130 (90 (((91 (113 ((121 (92 (122 123 )))((120 (112 (115 (93 (116 (117 118 ))))))(114 (111 (94 119 )))))))((100 (95 124 ))((99 (98 (96 97 )))(132 139 ))))(133 (135 (134 ((110 127 )(138 ((128 129 )(136 137 )))))))))))(76 77 ))(74 75 ))))((35 36 )((41 (38 (42 (37 (39 40 )))))(((46 (48 (45 (44 (43 ((102 103 )(108 109 )))))))((47 (105 (106 (62 (104 (107 ((63 (64 65 ))((66 (67 68 ))((69 70 )(72 (71 73 )))))))))))((53 (54 (49 50 )))(51 52 ))))(61 (60 (59 (55 (58 (56 57 ))))))))))(33 (34 (31 32 ))))))))))*
(0 (1 (2 (((3 (4 (12 (14 (13 15 )))))(5 (131 140 )))((6 (11 ((7 8 )(10 (9 101 )))))((20 (17 (16 (18 19 ))))(((78 (79 ((((89 (126 ((87 (86 ((85 (125 (84 (((23 (21 22 ))(27 ((26 29 )(28 30 ))))(24 25 )))))((80 81 )(82 83 )))))(88 141 ))))(130 (90 (((91 (((92 (122 123 ))(121 (111 (114 (94 119 )))))(120 (112 (113 ((115 (93 116 ))(117 118 )))))))((124 (95 100 ))((98 (96 97 ))(99 (132 139 )))))((127 (138 ((128 129 )(136 137 ))))(133 (134 135 )))))))(74 75 ))(76 77 ))))((35 36 )((41 (38 (42 (37 (39 40 )))))((((54 (45 (43 44 )))(46 48 ))((47 (105 ((106 (62 ((63 (64 65 ))((66 (67 68 ))(107 ((69 70 )(72 (71 73 ))))))))(110 ((102 (108 109 ))(103 104 ))))))(51 ((49 50 )(52 53 )))))(61 (60 (59 (55 (58 (56 57 ))))))))))(34 (33 (31 32 ))))))))))*
(0 (2 (1 (((3 (4 (12 (14 (13 15 )))))(5 (131 140 )))((11 (6 ((7 8 )(10 (9 101 )))))(33 ((20 (17 (16 (18 19 ))))(((78 (79 ((((89 (126 ((86 (87 ((85 (125 (84 (((21 (26 (27 (28 (29 30 )))))(22 23 ))(24 25 )))))((80 81 )(82 83 )))))(88 141 ))))(130 (90 (((91 (113 ((121 (92 (122 123 )))(120 ((112 (93 (116 (115 (117 118 )))))(114 (111 (94 119 ))))))))((124 (95 100 ))((99 (98 (96 97 )))(132 139 ))))(((110 127 )(138 ((128 129 )(136 137 ))))(133 (134 135 )))))))(74 75 ))(76 77 ))))((35 36 )((41 (38 (42 (37 (39 40 )))))(((46 (48 (45 (44 (43 (108 (109 (102 103 ))))))))((47 (105 (106 (62 (104 (107 ((63 (64 65 ))((66 (67 68 ))((69 70 )(71 (72 73 )))))))))))((53 (54 (49 50 )))(51 52 ))))(61 (60 (59 (55 (58 (56 57 ))))))))))(34 (31 32 ))))))))))*
(0 (1 (2 (((5 (3 (4 (12 (14 (13 15 ))))))(131 140 ))((11 (6 ((7 8 )(10 (9 101 )))))(33 ((20 (17 (16 (18 19 ))))(((78 (79 ((((89 (126 ((((85 (125 (84 (((21 (26 (27 (28 (29 30 )))))(22 23 ))(24 25 )))))((80 81 )(82 83 )))(86 87 ))(88 141 ))))(130 (90 (((91 (113 ((92 (121 (122 123 )))((120 (112 (116 (93 (115 (117 118 ))))))(114 (111 (94 119 )))))))((124 (95 100 ))((98 (96 97 ))(99 (132 139 )))))(((110 127 )(138 ((128 129 )(136 137 ))))(133 (134 135 )))))))(76 77 ))(74 75 ))))((35 36 )((41 (38 (42 (37 (39 40 )))))(((46 (48 (45 (44 (43 ((102 103 )(108 109 )))))))((47 (105 (106 (62 (104 (107 ((63 (64 65 ))((66 (67 68 ))((69 70 )(72 (71 73 )))))))))))((53 (54 (49 50 )))(51 52 ))))(61 (60 (59 (55 (56 (57 58 ))))))))))(34 (31 32 ))))))))))*
(0 (1 (2 (((5 (3 (4 (12 (14 (13 15 ))))))(131 140 ))((11 (6 ((7 8 )(10 (9 101 )))))(33 ((20 (17 (18 (16 19 ))))(((78 (79 (74 ((89 (126 ((((85 (125 (84 (((21 (22 23 ))(27 ((26 29 )(28 30 ))))(24 25 )))))((80 81 )(82 83 )))(86 87 ))(88 141 ))))((75 (90 ((((91 130 )(113 (((92 (122 123 ))(121 (111 (119 (94 114 )))))(120 (112 ((93 (115 116 ))(117 118 )))))))((124 (95 100 ))(99 (98 (139 (96 97 ))))))((127 (132 ((138 (128 129 ))(136 137 ))))(133 (134 135 ))))))(76 77 ))))))((35 36 )((41 (38 (42 (37 (39 40 )))))(((46 (48 (54 (45 (43 44 )))))((47 (105 ((106 (62 (107 ((63 ((66 (67 68 ))((69 70 )(73 (71 72 )))))(64 65 )))))(110 ((102 (108 109 ))(103 104 ))))))((49 50 )(51 (52 53 )))))(61 (60 (59 (55 (56 (57 58 ))))))))))(34 (31 32 ))))))))))*
(0 (2 (1 (((3 (4 (12 (13 (14 15 )))))(5 (131 140 )))(11 ((6 ((7 8 )(10 (9 101 ))))((20 (17 (19 (16 18 ))))(((78 (79 ((((89 (126 ((87 (86 ((85 (125 (84 (((21 (22 23 ))(26 ((27 28 )(29 30 ))))(24 25 )))))((80 81 )(82 83 )))))(88 141 ))))(130 (90 (((91 (113 (((92 (122 123 ))((94 119 )(114 (111 121 ))))(120 (112 (93 (116 (115 (117 118 )))))))))((100 (95 124 ))(99 (98 ((96 97 )(132 139 ))))))(133 (135 (134 (127 (138 ((128 129 )(136 137 )))))))))))(74 75 ))(76 77 ))))((35 36 )((41 (38 (42 (37 (39 40 )))))(((46 (48 (54 (45 (43 44 )))))((47 ((49 50 )(51 (52 53 ))))(105 ((106 (62 (107 ((63 (64 65 ))((66 (67 68 ))((69 70 )(72 (71 73 ))))))))(110 (104 (103 (102 (108 109 )))))))))(61 (60 (59 (55 (57 (56 58 ))))))))))(34 (33 (31 32 )))))))))))*
(0 (1 (2 (((5 (3 (4 (12 (14 (13 15 ))))))(131 140 ))((11 (6 ((7 8 )(10 (9 101 )))))(33 ((20 (17 (16 (18 19 ))))((((74 ((89 (126 ((86 (87 ((85 (125 (84 (((22 (21 23 ))(27 (26 (28 (29 30 )))))(24 25 )))))((80 81 )(82 83 )))))(88 141 ))))((75 (90 ((((91 130 )((121 ((92 (122 123 ))(111 (114 (94 119 )))))(120 (112 (113 (116 (115 (93 (117 118 )))))))))((100 (95 124 ))(99 (98 (139 (96 97 ))))))((127 (138 (132 ((128 129 )(136 137 )))))(133 (134 135 ))))))(76 77 ))))(78 79 ))((35 36 )((41 (38 (42 (37 (39 40 )))))(((46 (48 (45 (44 (43 (110 (108 (109 (102 103 )))))))))((47 (105 (106 (62 (104 (107 ((63 (64 65 ))((66 (67 68 ))((69 70 )(71 (72 73 )))))))))))((53 (54 (49 50 )))(51 52 ))))(61 (60 (59 (55 (58 (56 57 ))))))))))(34 (31 32 ))))))))))*
(0 (1 (2 (((3 (4 (12 (14 (13 15 )))))(5 (131 140 )))((11 (6 ((7 8 )(10 (9 101 )))))((20 (17 (16 (18 19 ))))(((78 (79 (74 ((89 (126 ((87 (86 ((85 (125 (84 (((21 (22 23 ))(26 ((27 28 )(29 30 ))))(24 25 )))))((80 81 )(82 83 )))))(88 141 ))))((75 (90 (((91 (113 (((92 (122 123 ))(121 (111 (94 (114 119 )))))(120 (112 ((93 (117 118 ))(115 116 )))))))((124 (95 100 ))(99 (98 (96 97 )))))((((127 130 )(138 ((128 129 )(136 137 ))))(133 (134 135 )))(132 139 )))))(76 77 ))))))(((35 36 )((46 (48 (45 (44 (43 ((109 (102 103 ))(108 110 )))))))(((47 (54 ((49 50 )(51 (52 53 )))))(105 (106 (62 (104 (107 ((63 (64 65 ))((66 (67 68 ))((69 70 )(72 (71 73 )))))))))))((59 (55 (57 (56 58 ))))(60 61 )))))(41 (38 (42 (37 (39 40 )))))))(34 (33 (31 32 ))))))))))*
(0 (1 (2 (((5 (3 (4 (12 (14 (13 15 ))))))(131 140 ))((11 (6 ((7 8 )(10 (9 101 )))))(33 ((20 (17 (18 (16 19 ))))(((78 (79 ((((89 (126 ((86 (87 ((85 (125 (84 (((22 (21 23 ))(26 (27 (28 (29 30 )))))(24 25 )))))((80 81 )(82 83 )))))(88 141 ))))(130 (90 (((91 (113 (((92 (111 (94 (114 119 ))))(121 (122 123 )))(120 (112 ((93 (117 118 ))(115 116 )))))))((124 (95 100 ))(99 ((98 (96 97 ))(132 139 )))))((127 (138 ((128 129 )(136 137 ))))(133 (134 135 )))))))(74 75 ))(76 77 ))))((35 36 )((41 (38 (42 (37 (39 40 )))))(((46 (48 (54 (45 (43 44 )))))((47 ((49 50 )(51 (52 53 ))))(105 ((106 (62 (107 ((63 (64 65 ))((66 (67 68 ))((69 70 )(71 (72 73 ))))))))(110 ((102 (108 109 ))(103 104 )))))))(61 (60 (59 (55 (58 (56 57 ))))))))))(34 (31 32 ))))))))))*
(0 (1 (2 (((3 (4 (12 (14 (13 15 )))))(5 (131 140 )))((11 (6 ((7 8 )(10 (9 101 )))))(33 ((20 (17 (19 (16 18 ))))(((78 (79 ((((89 (126 ((((85 (125 (84 (((21 (26 (27 (28 (29 30 )))))(22 23 ))(24 25 )))))((80 81 )(82 83 )))(86 87 ))(88 141 ))))(130 (90 (((91 (113 ((121 ((92 (122 123 ))(111 (119 (94 114 )))))(120 (112 ((116 (93 115 ))(117 118 )))))))((100 (95 124 ))(99 (98 (96 97 )))))(133 (135 (134 (127 (138 (((128 129 )(136 137 ))(132 139 )))))))))))(74 75 ))(76 77 ))))((35 36 )((41 (38 (42 (37 (39 40 )))))((((54 (45 (43 44 )))(46 48 ))((47 (105 ((106 (62 (107 ((63 (64 65 ))((66 (67 68 ))((69 70 )(72 (71 73 ))))))))(110 (104 (103 (102 (108 109 ))))))))((49 50 )(51 (52 53 )))))(61 (60 (59 (55 (58 (56 57 ))))))))))(34 (31 32 ))))))))))*
(0 (1 (2 (((5 (3 (4 (12 (14 (13 15 ))))))(131 140 ))((6 (11 ((7 8 )(10 (9 101 )))))((20 (17 (19 (16 18 ))))(((79 (130 ((74 ((89 (126 ((86 (87 ((85 (125 (84 (((23 (21 22 ))(26 ((27 28 )(29 30 ))))(24 25 )))))((80 81 )(82 83 )))))(88 141 ))))(75 (90 (((91 (113 (((92 (111 (114 (94 119 ))))(121 (122 123 )))(120 (112 ((116 (93 115 ))(117 118 )))))))((95 100 )(99 (124 (98 (96 97 ))))))((127 (135 (133 134 )))(132 (139 ((138 (128 129 ))(136 137 ))))))))))(78 (76 77 )))))((35 36 )((41 (38 (42 (37 (39 40 )))))(((46 (48 (54 (45 (43 44 )))))((47 (105 ((106 (62 ((63 ((66 (67 68 ))(107 ((69 70 )(73 (71 72 ))))))(64 65 ))))(110 (104 ((102 103 )(108 109 )))))))(51 ((49 50 )(52 53 )))))(61 (60 (59 (55 (58 (56 57 ))))))))))(34 (33 (31 32 ))))))))))*
(0 (1 (2 (((3 (4 (12 (14 (13 15 )))))(5 (131 140 )))((6 (11 ((7 8 )(10 (9 101 )))))((20 (17 (16 (18 19 ))))(((((((89 (126 ((87 (86 ((85 (125 (84 (((23 (21 22 ))(27 ((26 29 )(28 30 ))))(24 25 )))))((80 81 )(82 83 )))))(88 141 ))))(130 (90 (((91 (113 (((92 (122 123 ))(121 (111 (94 (114 119 )))))(120 (112 ((115 (93 116 ))(117 118 )))))))((100 (95 124 ))(99 (98 (96 97 )))))(133 (135 (134 (127 (138 (((128 129 )(136 137 ))(132 139 )))))))))))(76 77 ))(74 75 ))(78 79 ))((35 36 )((41 (38 (42 (37 (39 40 )))))(((46 (48 (54 (45 (43 44 )))))((47 (105 ((106 (62 (107 ((63 (64 65 ))((66 (67 68 ))((69 70 )(71 (72 73 ))))))))(110 ((102 (108 109 ))(103 104 ))))))((49 50 )(51 (52 53 )))))(61 (60 (59 (55 (57 (56 58 ))))))))))(34 (33 (31 32 ))))))))))*
(0 (1 (2 (((5 (3 (4 (12 (14 (13 15 ))))))(131 140 ))((11 (6 ((7 8 )(10 (9 101 )))))(33 ((20 (17 (19 (16 18 ))))(((78 (79 (74 ((89 (126 ((86 (87 ((85 (125 (84 (((23 (21 22 ))(27 (26 (28 (29 30 )))))(24 25 )))))((80 81 )(82 83 )))))(88 141 ))))((75 (90 ((((91 130 )(113 (((92 (111 (94 (114 119 ))))(121 (122 123 )))(120 (112 ((93 115 )(116 (117 118 ))))))))((124 (95 100 ))(99 (98 (96 97 )))))(127 ((132 (139 ((138 (128 129 ))(136 137 ))))(133 (134 135 )))))))(76 77 ))))))((35 36 )((41 (38 (42 (37 (39 40 )))))(((46 (48 (54 (45 (43 44 )))))((47 ((49 50 )(51 (52 53 ))))(105 ((106 (62 (107 ((63 ((66 (67 68 ))((69 70 )(71 (72 73 )))))(64 65 )))))(110 (104 ((102 103 )(108 109 ))))))))(61 (60 (59 (55 (57 (56 58 ))))))))))(34 (31 32 ))))))))))*
(0 (2 (1 (((5 (3 (4 (12 (14 (13 15 ))))))(131 140 ))(11 ((6 ((7 8 )(10 (9 101 ))))((20 (17 (16 (18 19 ))))(((78 (79 (74 ((89 (126 ((87 (86 ((85 (125 (84 (((23 (21 22 ))(27 ((26 29 )(28 30 ))))(24 25 )))))((80 81 )(82 83 )))))(88 141 ))))((75 (90 ((((91 130 )(113 (((121 (92 (122 123 )))(120 (112 ((93 (115 116 ))(117 118 )))))(114 (111 (94 119 ))))))((100 (95 124 ))(99 (98 (96 97 )))))((127 (132 (139 ((138 (128 129 ))(136 137 )))))(133 (134 135 ))))))(76 77 ))))))((35 36 )((41 (38 (42 (37 (39 40 )))))(((46 (48 (54 (45 (43 44 )))))((47 (105 ((106 (62 (107 ((63 (64 65 ))((66 (67 68 ))((69 70 )(71 (72 73 ))))))))(110 (104 (103 (102 (108 109 ))))))))((49 50 )(51 (52 53 )))))(61 (60 (59 (55 (57 (56 58 ))))))))))(33 (34 (31 32 )))))))))))*
(0 (1 (2 (((5 (3 (4 (12 (14 (13 15 ))))))(131 140 ))((6 (11 ((7 8 )(10 (9 101 )))))((20 (17 (18 (16 19 ))))(((79 (78 (74 ((89 (126 ((87 (86 ((85 (125 (84 (((21 (22 23 ))(27 (26 (28 (29 30 )))))(24 25 )))))((80 81 )(82 83 )))))(88 141 ))))((75 (90 (((91 (((92 (122 123 ))((119 (94 114 ))(111 121 )))(120 (112 (113 ((115 (93 116 ))(117 118 )))))))((124 (95 100 ))(99 ((98 (96 97 ))(132 139 )))))(((127 130 )(138 ((128 129 )(136 137 ))))(133 (134 135 ))))))(76 77 ))))))((35 36 )((41 (38 (42 (37 (39 40 )))))((((54 (45 (43 44 )))(46 48 ))((47 (105 ((106 (62 (107 ((63 (64 65 ))((66 (67 68 ))((69 70 )(71 (72 73 ))))))))(110 (104 (103 (102 (108 109 ))))))))((49 50 )(51 (52 53 )))))(61 (60 (59 (55 (56 (57 58 ))))))))))((31 32 )(33 34 )))))))))*
(0 (2 (1 (((3 (4 (12 (14 (13 15 )))))(5 (131 140 )))(11 ((6 ((7 8 )(10 (9 101 ))))((20 (17 (19 (16 18 ))))((((((89 (126 ((87 (86 ((85 (125 (84 (((22 (21 23 ))(26 (27 (28 (29 30 )))))(24 25 )))))((80 81 )(82 83 )))))(88 141 ))))((74 75 )(76 77 )))(130 (90 (((91 (113 (((92 (122 123 ))(114 ((94 119 )(111 121 ))))(120 (112 (116 (115 (93 (117 118 )))))))))((95 100 )(99 (124 (98 (139 (96 97 )))))))((127 (138 (132 ((128 129 )(136 137 )))))(133 (134 135 )))))))(78 79 ))((35 36 )((41 (38 (42 (37 (39 40 )))))(((46 (48 (54 (45 (43 44 )))))((47 ((49 50 )(51 (52 53 ))))(105 ((106 (62 ((63 (64 65 ))(((66 107 )(67 68 ))((69 70 )(71 (72 73 )))))))(110 ((102 (108 109 ))(103 104 )))))))(61 (60 (59 (55 (57 (56 58 ))))))))))(33 (34 (31 32 )))))))))))*
(0 (1 (2 (((5 (3 (4 (12 (14 (13 15 ))))))(131 140 ))((11 (6 ((7 8 )(10 (9 101 )))))(33 ((20 (17 (19 (16 18 ))))(((78 (79 ((((89 (126 ((86 (87 ((85 (125 (84 (((23 (21 22 ))(27 (26 (28 (29 30 )))))(24 25 )))))((80 81 )(82 83 )))))(88 141 ))))(130 (90 (((91 (113 ((92 (122 123 ))((120 (112 (116 ((93 115 )(117 118 )))))((111 (94 119 ))(114 121 ))))))((124 (95 100 ))(99 (98 (96 97 )))))(133 (135 (134 (127 (138 (((128 129 )(136 137 ))(132 139 )))))))))))(74 75 ))(76 77 ))))((35 36 )((41 (38 (42 (37 (39 40 )))))(((46 (48 (54 (45 (43 44 )))))((47 ((49 50 )(51 (52 53 ))))(105 ((106 (62 ((63 (64 65 ))(107 ((66 (67 68 ))((69 70 )(71 (72 73 ))))))))(110 (104 (103 (102 (108 109 )))))))))(61 (60 (59 (55 (57 (56 58 ))))))))))(34 (31 32 ))))))))))*
(0 (1 (2 (((3 (4 (12 (13 (14 15 )))))(5 (131 140 )))(((6 11 )((7 8 )(10 (9 101 ))))((20 (17 (18 (16 19 ))))(((78 (79 ((((89 (126 ((86 (87 ((85 (125 (84 (((23 (21 22 ))(27 (26 (28 (29 30 )))))(24 25 )))))((80 81 )(82 83 )))))(88 141 ))))(130 (90 ((91 (113 (((92 (111 (114 (94 119 ))))(121 (122 123 )))(120 (112 ((116 (93 115 ))(117 118 )))))))(((95 100 )((98 (96 97 ))(99 (132 (124 139 )))))(133 (135 (134 (127 (138 ((128 129 )(136 137 ))))))))))))(76 77 ))(74 75 ))))((35 36 )((41 (38 (42 (37 (39 40 )))))(((46 (48 (54 (45 (43 44 )))))((47 ((49 50 )(51 (52 53 ))))(105 ((106 (62 (107 ((63 ((66 (67 68 ))((69 70 )(72 (71 73 )))))(64 65 )))))(110 ((102 (108 109 ))(103 104 )))))))(61 (60 (59 (55 (57 (56 58 ))))))))))(33 (34 (31 32 ))))))))))*
(0 (2 (1 (((3 (4 (12 (14 (13 15 )))))(5 (131 140 )))((11 (6 ((7 8 )(10 (9 101 )))))(33 ((20 (17 (16 (18 19 ))))((((74 ((89 (126 ((87 (86 ((85 (125 (84 (((22 (21 23 ))(26 ((27 28 )(29 30 ))))(24 25 )))))((80 81 )(82 83 )))))(88 141 ))))((75 (90 (((91 ((121 ((92 (122 123 ))(111 (114 (94 119 )))))(120 (112 (113 ((93 115 )(116 (117 118 ))))))))((124 (95 100 ))(99 (98 (96 97 )))))((((127 130 )(138 ((128 129 )(136 137 ))))(133 (134 135 )))(132 139 )))))(76 77 ))))(78 79 ))((35 36 )((41 (38 (42 (37 (39 40 )))))(((46 (48 (54 (45 (43 44 )))))((47 (105 ((106 (62 (107 ((63 (64 65 ))((66 (67 68 ))((69 70 )(72 (71 73 ))))))))(110 ((102 (108 109 ))(103 104 ))))))(51 ((49 50 )(52 53 )))))(61 (60 (59 (55 (56 (57 58 ))))))))))(34 (31 32 ))))))))))*
(0 (1 (2 (((5 (3 (4 (12 (13 (14 15 ))))))(131 140 ))(((6 11 )((7 8 )(10 (9 101 ))))((20 (17 (16 (18 19 ))))((((74 ((89 (126 ((((85 (125 (84 (((21 (22 23 ))(26 ((27 28 )(29 30 ))))(24 25 )))))((80 81 )(82 83 )))(86 87 ))(88 141 ))))((75 (90 ((((91 130 )(113 ((92 (122 123 ))((120 (112 ((93 115 )(116 (117 118 )))))((94 119 )(114 (111 121 )))))))((124 (95 100 ))(99 (98 (139 (96 97 ))))))((127 (132 (138 ((128 129 )(136 137 )))))(133 (134 135 ))))))(76 77 ))))(78 79 ))((35 36 )((41 (38 (42 (37 (39 40 )))))(((46 (48 (54 (45 (43 44 )))))((47 ((49 50 )(51 (52 53 ))))(105 ((106 (62 (107 ((63 ((66 (67 68 ))((69 70 )(72 (71 73 )))))(64 65 )))))(110 (104 (103 (102 (108 109 )))))))))(61 (60 (59 (55 (58 (56 57 ))))))))))(34 (33 (31 32 ))))))))))*
(0 (1 (2 (((3 (4 (12 (14 (13 15 )))))(5 (131 140 )))((11 (6 ((7 8 )(10 (9 101 )))))(33 ((20 (17 (16 (18 19 ))))(((79 ((((89 (126 ((((85 (125 (84 (((22 (21 23 ))(27 ((26 29 )(28 30 ))))(24 25 )))))((80 81 )(82 83 )))(86 87 ))(88 141 ))))(130 (90 ((91 (113 ((121 ((92 (122 123 ))(111 (94 (114 119 )))))(120 (112 ((115 (93 116 ))(117 118 )))))))(((95 100 )(99 ((98 (96 97 ))(132 (124 139 )))))(133 (135 (134 (127 (138 ((128 129 )(136 137 ))))))))))))(74 75 ))(78 (76 77 ))))((35 36 )((41 (38 (42 (37 (39 40 )))))(((46 (48 (54 (45 (43 44 )))))((47 (105 ((106 (62 ((63 (64 65 ))((66 (67 68 ))(107 ((69 70 )(72 (71 73 ))))))))(110 (104 (103 (102 (108 109 ))))))))((49 50 )(51 (52 53 )))))(61 (60 (59 (55 (58 (56 57 ))))))))))(34 (31 32 ))))))))))*
(0 (1 (2 (((5 (3 (4 (12 (14 (13 15 ))))))(131 140 ))((11 (6 ((7 8 )(10 (9 101 )))))(33 ((20 (17 (16 (18 19 ))))(((79 (130 ((78 (((89 (126 ((((85 (125 (84 (((21 (26 ((27 28 )(29 30 ))))(22 23 ))(24 25 )))))((80 81 )(82 83 )))(86 87 ))(88 141 ))))(90 (((91 (113 (((92 (121 (122 123 )))(120 (112 ((93 (117 118 ))(115 116 )))))(114 (111 (94 119 ))))))((100 (95 124 ))(99 ((98 (96 97 ))(132 139 )))))(133 (135 (134 (127 (138 ((128 129 )(136 137 ))))))))))(74 75 )))(76 77 ))))((35 36 )((41 (38 (42 (37 (39 40 )))))(((46 (48 (45 (44 (43 (110 (109 (103 (102 108 )))))))))((47 (105 (106 (62 (104 (107 ((63 (64 65 ))((66 (67 68 ))((69 70 )(73 (71 72 )))))))))))((53 (54 (49 50 )))(51 52 ))))(61 (60 (59 (55 (58 (56 57 ))))))))))(34 (31 32 ))))))))))*
(0 (2 (1 (((5 (3 (4 (12 (13 (14 15 ))))))(131 140 ))(11 ((6 ((7 8 )(10 (9 101 ))))((20 (17 (16 (18 19 ))))(((79 (78 (74 ((89 (126 ((((85 (125 (84 (((22 (21 23 ))(27 (26 (28 (29 30 )))))(24 25 )))))((80 81 )(82 83 )))(86 87 ))(88 141 ))))((75 (90 ((((91 130 )(113 (((92 (111 (94 (114 119 ))))(121 (122 123 )))(120 (112 (116 (93 (115 (117 118 )))))))))((95 100 )((98 (96 97 ))(99 (132 (124 139 ))))))((127 (138 ((128 129 )(136 137 ))))(133 (134 135 ))))))(76 77 ))))))((35 36 )((41 (38 (42 (37 (39 40 )))))(((46 (48 (54 (45 (43 44 )))))((47 (105 ((106 (62 ((63 (((66 107 )(67 68 ))((69 70 )(71 (72 73 )))))(64 65 ))))(110 (104 ((102 103 )(108 109 )))))))(51 ((49 50 )(52 53 )))))(61 (60 (59 (55 (58 (56 57 ))))))))))((31 32 )(33 34 ))))))))))*
(0 (1 (2 (((5 (3 (4 (12 (14 (13 15 ))))))(131 140 ))((11 (6 ((7 8 )(10 (9 101 )))))(33 ((20 (17 (16 (18 19 ))))(((78 (79 ((((89 (126 ((87 (86 ((85 (125 (84 (((23 (21 22 ))(26 (27 (28 (29 30 )))))(24 25 )))))((80 81 )(82 83 )))))(88 141 ))))(130 (90 (((91 (113 (((92 (122 123 ))((94 (114 119 ))(111 121 )))(120 (112 ((115 (93 116 ))(117 118 )))))))((100 (95 124 ))(99 (98 (96 97 )))))((127 (132 ((138 (128 129 ))(139 (136 137 )))))(133 (134 135 )))))))(76 77 ))(74 75 ))))((35 36 )((41 (38 (42 (37 (39 40 )))))(((46 (48 (54 (45 (43 44 )))))((47 (105 ((106 (62 ((63 (107 ((66 (67 68 ))((69 70 )(72 (71 73 ))))))(64 65 ))))(110 (104 ((102 103 )(108 109 )))))))((49 50 )(51 (52 53 )))))(61 (60 (59 (55 (57 (56 58 ))))))))))(34 (31 32 ))))))))))*
(0 (1 (2 (((5 (3 (4 (12 (14 (13 15 ))))))(131 140 ))(((6 11 )((7 8 )(10 (9 101 ))))((20 (17 (16 (18 19 ))))(((78 (79 ((((89 (126 ((((85 (125 (84 (((21 (22 23 ))(27 ((26 29 )(28 30 ))))(24 25 )))))((80 81 )(82 83 )))(86 87 ))(88 141 ))))(130 (90 (((91 ((121 ((92 (122 123 ))(111 (114 (94 119 )))))(120 (112 (113 ((93 116 )(115 (117 118 ))))))))((124 (95 100 ))(99 (98 (96 97 )))))(133 (135 (134 (127 (138 (((128 129 )(136 137 ))(132 139 )))))))))))(74 75 ))(76 77 ))))((35 36 )((41 (38 (42 (37 (39 40 )))))(((46 (48 (54 (45 (43 44 )))))((47 (105 ((106 (62 (107 ((63 ((66 (67 68 ))((69 70 )(71 (72 73 )))))(64 65 )))))(110 ((102 (108 109 ))(103 104 ))))))((49 50 )(51 (52 53 )))))(61 (60 (59 (55 (56 (57 58 ))))))))))((31 32 )(33 34 )))))))))*
(0 (1 (2 (((5 (3 (4 (12 (14 (13 15 ))))))(131 140 ))((11 (6 ((7 8 )(10 (9 101 )))))(33 ((20 (17 (18 (16 19 ))))(((79 (78 ((((89 (126 ((((85 (125 (84 (((23 (21 22 ))(27 (26 (28 (29 30 )))))(24 25 )))))((80 81 )(82 83 )))(86 87 ))(88 141 ))))(130 (90 (((91 (113 (((92 (122 123 ))(121 (114 (111 (94 119 )))))(120 (112 ((93 116 )(115 (117 118 ))))))))((100 (95 124 ))(99 (98 (96 97 )))))((127 (132 (139 ((138 (128 129 ))(136 137 )))))(133 (134 135 )))))))(76 77 ))(74 75 ))))((35 36 )((41 (38 (42 (37 (39 40 )))))(((46 (48 (54 (45 (43 44 )))))((47 ((49 50 )(51 (52 53 ))))(105 ((106 (62 (107 ((63 ((66 (67 68 ))((69 70 )(71 (72 73 )))))(64 65 )))))(110 (104 (103 (102 (108 109 )))))))))(61 (60 (59 (55 (58 (56 57 ))))))))))(34 (31 32 ))))))))))*
(0 (1 (2 (((3 (4 (12 (13 (14 15 )))))(5 (131 140 )))((6 (11 ((7 8 )(10 (9 101 )))))((20 (17 (16 (18 19 ))))(((79 ((78 (((89 (126 ((86 (87 ((85 (125 (84 (((22 (21 23 ))(26 (27 (28 (29 30 )))))(24 25 )))))((80 81 )(82 83 )))))(88 141 ))))(130 (90 (((91 (113 (((92 (122 123 ))(120 (112 (115 ((93 116 )(117 118 ))))))((111 (94 119 ))(114 121 )))))((100 (95 124 ))((98 (96 97 ))(99 (132 139 )))))((127 (138 ((128 129 )(136 137 ))))(133 (134 135 )))))))(74 75 )))(76 77 )))((35 36 )((41 (38 (42 (37 (39 40 )))))(((46 (48 (54 (45 (43 44 )))))((47 (105 ((106 (62 (107 ((63 ((66 (67 68 ))((69 70 )(73 (71 72 )))))(64 65 )))))(110 (104 ((102 103 )(108 109 )))))))((49 50 )(51 (52 53 )))))(61 (60 (59 (55 (58 (56 57 ))))))))))(34 (33 (31 32 ))))))))))*
(0 (1 (2 (((5 (3 (4 (12 (14 (13 15 ))))))(131 140 ))((11 (6 ((7 8 )(10 (9 101 )))))((20 (17 (18 (16 19 ))))((((74 ((89 (126 ((((85 (125 (84 (((21 (26 ((27 28 )(29 30 ))))(22 23 ))(24 25 )))))((80 81 )(82 83 )))(86 87 ))(88 141 ))))((75 (90 ((((91 130 )(113 ((121 (92 (122 123 )))((120 (112 ((115 (93 116 ))(117 118 ))))(114 (111 (94 119 )))))))((95 100 )((98 (96 97 ))(99 (132 (124 139 ))))))((127 (138 ((128 129 )(136 137 ))))(133 (134 135 ))))))(76 77 ))))(78 79 ))((35 36 )((41 (38 (42 (37 (39 40 )))))((((54 (45 (43 44 )))(46 48 ))((47 (105 ((106 (62 ((63 (((66 107 )(67 68 ))((69 70 )(71 (72 73 )))))(64 65 ))))(110 (104 ((102 103 )(108 109 )))))))((49 50 )(51 (52 53 )))))(61 (60 (59 (55 (57 (56 58 ))))))))))(34 (33 (31 32 ))))))))))*
(0 (1 (2 (((5 (3 (4 (12 (14 (13 15 ))))))(131 140 ))((6 (11 ((7 8 )(10 (9 101 )))))((20 (17 (18 (16 19 ))))(((79 (78 ((((89 (126 ((86 (87 ((85 (125 (84 (((22 (21 23 ))(27 (26 (28 (29 30 )))))(24 25 )))))((80 81 )(82 83 )))))(88 141 ))))(130 (90 ((91 ((112 (92 ((121 (111 (94 (114 119 ))))(122 123 ))))(120 (113 (116 ((93 115 )(117 118 )))))))(((95 100 )((98 (96 97 ))(99 (132 (124 139 )))))(133 (135 (134 ((110 127 )(138 ((128 129 )(136 137 ))))))))))))(74 75 ))(76 77 ))))((35 36 )((41 (38 (42 (37 (39 40 )))))(((46 (48 (45 (44 (43 (109 (103 (102 108 ))))))))((47 (105 (106 (62 (104 (107 ((63 (64 65 ))((66 (67 68 ))((69 70 )(72 (71 73 )))))))))))((53 (54 (49 50 )))(51 52 ))))(61 (60 (59 (55 (56 (57 58 ))))))))))(33 (34 (31 32 ))))))))))*
(0 (1 (2 (((3 (4 (12 (14 (13 15 )))))(5 (131 140 )))((11 (6 ((7 8 )(10 (9 101 )))))(33 ((20 (17 (18 (16 19 ))))(((78 (79 ((((89 (126 ((86 (87 ((85 (125 (84 (((23 (21 22 ))(26 ((27 28 )(29 30 ))))(24 25 )))))((80 81 )(82 83 )))))(88 141 ))))(130 (90 (((91 ((121 ((92 (122 123 ))(111 (94 (114 119 )))))(120 (112 (113 (93 (115 (116 (117 118 )))))))))((124 (95 100 ))(99 (98 (96 97 )))))((127 (138 (((128 129 )(136 137 ))(132 139 ))))(133 (134 135 )))))))(76 77 ))(74 75 ))))((35 36 )((41 (38 (42 (37 (39 40 )))))((((54 (45 (43 44 )))(46 48 ))((47 (105 ((106 (62 ((63 ((107 (66 (67 68 )))((69 70 )(72 (71 73 )))))(64 65 ))))(110 ((102 (108 109 ))(103 104 ))))))((49 50 )(51 (52 53 )))))(61 (60 (59 (55 (58 (56 57 ))))))))))(34 (31 32 ))))))))))*
(0 (1 (2 (((5 (3 (4 (12 (14 (13 15 ))))))(131 140 ))(((6 11 )((7 8 )(10 (9 101 ))))((20 (17 (16 (18 19 ))))(((79 (78 (74 ((89 (126 ((((85 (125 (84 (((21 (22 23 ))(27 (26 (28 (29 30 )))))(24 25 )))))((80 81 )(82 83 )))(86 87 ))(88 141 ))))((75 (90 (((91 (((92 (122 123 ))(121 (111 (114 (94 119 )))))(120 (112 (113 ((115 (93 116 ))(117 118 )))))))((100 (95 124 ))(99 (98 (96 97 )))))((((127 130 )(138 ((128 129 )(136 137 ))))(133 (134 135 )))(132 139 )))))(76 77 ))))))((35 36 )((41 (38 (42 (37 (39 40 )))))(((46 (48 (54 (45 (43 44 )))))((47 (105 ((106 (62 ((63 (64 65 ))((66 (67 68 ))(107 ((69 70 )(71 (72 73 ))))))))(110 ((102 (108 109 ))(103 104 ))))))(51 ((49 50 )(52 53 )))))(61 (60 (59 (55 (58 (56 57 ))))))))))((31 32 )(33 34 )))))))))*
(0 (1 (2 (((5 (3 (4 (12 (13 (14 15 ))))))(131 140 ))((11 (6 ((7 8 )(10 (9 101 )))))((20 (17 (19 (16 18 ))))(((79 (78 (74 ((89 (126 ((((85 (125 (84 (((22 (21 23 ))(27 ((26 29 )(28 30 ))))(24 25 )))))((80 81 )(82 83 )))(86 87 ))(88 141 ))))((75 (90 ((((91 130 )(((121 (92 (122 123 )))(114 (111 (94 119 ))))(120 (112 (113 ((93 (115 116 ))(117 118 )))))))((124 (95 100 ))(99 (98 (96 97 )))))(127 ((132 (139 (138 ((128 129 )(136 137 )))))(134 (133 135 )))))))(76 77 ))))))((35 36 )((41 (38 (42 (37 (39 40 )))))(((46 (48 (54 (45 (43 44 )))))((47 (105 ((106 (62 (107 ((63 (64 65 ))((66 (67 68 ))((69 70 )(71 (72 73 ))))))))(110 (104 (103 (102 (108 109 ))))))))((49 50 )(51 (52 53 )))))(61 (60 (59 (55 (57 (56 58 ))))))))))(34 (33 (31 32 ))))))))))*
(0 (1 (2 (((3 (4 (12 (14 (13 15 )))))(5 (131 140 )))(((6 11 )((7 8 )(10 (9 101 ))))((20 (17 (16 (18 19 ))))(((79 (78 (74 ((89 (126 ((86 (87 ((85 (125 (84 (((23 (21 22 ))(26 (27 (28 (29 30 )))))(24 25 )))))((80 81 )(82 83 )))))(88 141 ))))((75 (90 (((91 (113 (((92 (122 123 ))(121 (114 (111 (94 119 )))))(120 (112 (115 (116 (93 (117 118 )))))))))((124 (95 100 ))(99 (98 ((96 97 )(132 139 ))))))(((127 130 )(138 ((128 129 )(136 137 ))))(133 (134 135 ))))))(76 77 ))))))((35 36 )((41 (38 (42 (37 (39 40 )))))(((46 (48 (54 (45 (43 44 )))))((47 ((49 50 )(51 (52 53 ))))(105 ((106 (62 ((63 (107 ((66 (67 68 ))((69 70 )(71 (72 73 ))))))(64 65 ))))(110 (104 ((102 103 )(108 109 ))))))))(61 (60 (59 (55 (58 (56 57 ))))))))))((31 32 )(33 34 )))))))))*
(0 (1 (2 (((3 (4 (12 (13 (14 15 )))))(5 (131 140 )))(((6 11 )((7 8 )(10 (9 101 ))))((20 (17 (16 (18 19 ))))(((79 (78 ((((89 (126 ((87 (86 ((85 (125 (84 (((21 (26 (27 (28 (29 30 )))))(22 23 ))(24 25 )))))((80 81 )(82 83 )))))(88 141 ))))(130 (90 ((91 (113 (((92 (122 123 ))(114 ((94 119 )(111 121 ))))(120 (112 (115 (93 (116 (117 118 )))))))))(((95 100 )(99 ((98 (96 97 ))(132 (124 139 )))))(133 (135 (134 (127 (138 ((128 129 )(136 137 ))))))))))))(74 75 ))(76 77 ))))((35 36 )((41 (38 (42 (37 (39 40 )))))(((46 (48 (54 (45 (43 44 )))))((47 ((49 50 )(51 (52 53 ))))(105 ((106 (62 (107 ((63 ((66 (67 68 ))((69 70 )(71 (72 73 )))))(64 65 )))))(110 (104 ((102 103 )(108 109 ))))))))(61 (60 (59 (55 (57 (56 58 ))))))))))(34 (33 (31 32 ))))))))))*
(0 (2 (1 (((5 (3 (4 (12 (14 (13 15 ))))))(131 140 ))((11 (6 ((7 8 )(10 (9 101 )))))(33 ((20 (17 (16 (18 19 ))))((((74 ((89 (126 ((86 (87 ((85 (125 (84 (((21 (26 (27 (28 (29 30 )))))(22 23 ))(24 25 )))))((80 81 )(82 83 )))))(88 141 ))))((75 (90 ((((91 130 )((121 ((92 (122 123 ))(111 (94 (114 119 )))))(120 (112 (113 ((93 115 )(116 (117 118 ))))))))((100 (95 124 ))(99 (98 (96 97 )))))((127 (132 (139 ((138 (128 129 ))(136 137 )))))(133 (134 135 ))))))(76 77 ))))(78 79 ))((35 36 )((41 (38 (42 (37 (39 40 )))))(((46 (48 (54 (45 (43 44 )))))((47 ((49 50 )(51 (52 53 ))))(105 ((106 (62 (107 ((63 ((66 (67 68 ))((69 70 )(71 (72 73 )))))(64 65 )))))(110 (104 (103 (102 (108 109 )))))))))(61 (60 (59 (55 (57 (56 58 ))))))))))(34 (31 32 ))))))))))*
(0 (2 (1 (((5 (3 (4 (12 (14 (13 15 ))))))(131 140 ))((11 (6 ((7 8 )(10 (9 101 )))))(33 ((20 (17 (16 (18 19 ))))(((79 (78 (74 ((89 (126 ((((85 (125 (84 (((21 (26 ((27 28 )(29 30 ))))(22 23 ))(24 25 )))))((80 81 )(82 83 )))(86 87 ))(88 141 ))))((75 (90 (((91 (113 (((92 (122 123 ))((94 119 )(114 (111 121 ))))(120 (112 (116 ((93 115 )(117 118 ))))))))((124 (95 100 ))(99 ((98 (96 97 ))(132 139 )))))(((127 130 )(138 ((128 129 )(136 137 ))))(133 (134 135 ))))))(76 77 ))))))((35 36 )((41 (38 (42 (37 (39 40 )))))(((46 (48 (54 (45 (43 44 )))))((47 ((49 50 )(51 (52 53 ))))(105 ((106 (62 ((63 (64 65 ))((66 (67 68 ))(107 ((69 70 )(72 (71 73 ))))))))(110 (104 (103 (102 (108 109 )))))))))(61 (60 (59 (55 (58 (56 57 ))))))))))(34 (31 32 ))))))))))*
(0 (1 (2 (((5 (3 (4 (12 (14 (13 15 ))))))(131 140 ))((11 (6 ((7 8 )(10 (9 101 )))))(33 ((20 (17 (16 (18 19 ))))((((74 ((89 (126 ((87 (86 ((85 (125 (84 (((23 (21 22 ))(26 ((27 28 )(29 30 ))))(24 25 )))))((80 81 )(82 83 )))))(88 141 ))))((75 (90 (((91 (((92 (111 (114 (94 119 ))))(121 (122 123 )))(120 (112 (113 (116 ((93 115 )(117 118 ))))))))((100 (95 124 ))(99 (98 (96 97 )))))((((127 130 )(138 ((128 129 )(136 137 ))))(133 (134 135 )))(132 139 )))))(76 77 ))))(78 79 ))((35 36 )((41 (38 (42 (37 (39 40 )))))(((46 (48 (54 (45 (43 44 )))))((47 (105 ((106 (62 (107 ((63 ((66 (67 68 ))((69 70 )(72 (71 73 )))))(64 65 )))))(110 ((102 (108 109 ))(103 104 ))))))((49 50 )(51 (52 53 )))))(61 (60 (59 (55 (57 (56 58 ))))))))))(34 (31 32 ))))))))))*
(0 (1 (2 (((3 (4 (12 (14 (13 15 )))))(5 (131 140 )))((11 (6 ((7 8 )(10 (9 101 )))))((20 (17 (16 (18 19 ))))(((78 (79 ((((89 (126 ((((85 (125 (84 (((23 (21 22 ))(26 (27 (28 (29 30 )))))(24 25 )))))((80 81 )(82 83 )))(86 87 ))(88 141 ))))(130 (90 (((91 (113 (((92 (121 (122 123 )))(120 (112 ((93 (117 118 ))(115 116 )))))(114 (111 (94 119 ))))))((124 (95 100 ))(99 (98 (96 97 )))))(133 (135 (134 (127 (138 (((128 129 )(136 137 ))(132 139 )))))))))))(76 77 ))(74 75 ))))((35 36 )((41 (38 (42 (37 (39 40 )))))((((54 (45 (43 44 )))(46 48 ))((47 ((49 50 )(51 (52 53 ))))(105 ((106 (62 ((63 (107 ((66 (67 68 ))((69 70 )(73 (71 72 ))))))(64 65 ))))(110 (104 ((102 103 )(108 109 ))))))))(61 (60 (59 (55 (56 (57 58 ))))))))))(34 (33 (31 32 ))))))))))*
(0 (1 (2 (((5 (3 (4 (12 (14 (13 15 ))))))(131 140 ))((11 (6 ((7 8 )(10 (9 101 )))))(33 ((20 (17 (19 (16 18 ))))(((78 (79 ((((89 (126 ((87 (86 ((85 (125 (84 (((21 (22 23 ))(27 (26 (28 (29 30 )))))(24 25 )))))((80 81 )(82 83 )))))(88 141 ))))(130 (90 (((91 (((92 (111 (94 (114 119 ))))(121 (122 123 )))(120 (112 (113 ((93 (117 118 ))(115 116 )))))))((95 100 )(99 ((98 (96 97 ))(132 (124 139 ))))))(133 (135 (134 (127 (138 ((128 129 )(136 137 )))))))))))(74 75 ))(76 77 ))))((35 36 )((41 (38 (42 (37 (39 40 )))))(((46 (48 (54 (45 (43 44 )))))((47 (105 ((106 (62 (107 ((63 (64 65 ))((66 (67 68 ))((69 70 )(72 (71 73 ))))))))(110 (104 ((102 103 )(108 109 )))))))((49 50 )(51 (52 53 )))))(61 (60 (59 (55 (56 (57 58 ))))))))))(34 (31 32 ))))))))))*
(0 (1 (2 (((5 (3 (4 (12 (14 (13 15 ))))))(131 140 ))((11 (6 ((7 8 )(10 (9 101 )))))(33 ((20 (17 (18 (16 19 ))))(((78 (79 ((((89 (126 ((87 (86 ((85 (125 (84 (((23 (21 22 ))(27 (26 (28 (29 30 )))))(24 25 )))))((80 81 )(82 83 )))))(88 141 ))))(130 (90 (((91 (((92 (122 123 ))(114 (121 (111 (94 119 )))))(120 (112 (113 ((116 (93 115 ))(117 118 )))))))((100 (95 124 ))(99 (98 (96 97 )))))(133 (135 (134 (127 (138 (((128 129 )(136 137 ))(132 139 )))))))))))(74 75 ))(76 77 ))))((35 36 )((41 (38 (42 (37 (39 40 )))))(((46 (48 (54 (45 (43 44 )))))((47 ((49 50 )(51 (52 53 ))))(105 ((106 (62 ((63 (64 65 ))(107 ((66 (67 68 ))((69 70 )(72 (71 73 ))))))))(110 (104 (103 (102 (108 109 )))))))))(61 (60 (59 (55 (56 (57 58 ))))))))))(34 (31 32 ))))))))))*
(0 (1 (2 (((5 (3 (4 (12 (13 (14 15 ))))))(131 140 ))((11 (6 ((7 8 )(10 (9 101 )))))((20 (17 (18 (16 19 ))))(((79 (130 ((74 ((89 (126 ((87 (86 ((85 (125 (84 (((21 (22 23 ))(27 ((26 29 )(28 30 ))))(24 25 )))))((80 81 )(82 83 )))))(88 141 ))))(75 (90 (((91 ((112 (92 (((111 (94 119 ))(114 121 ))(122 123 ))))(120 (113 (116 ((93 115 )(117 118 )))))))((100 (95 124 ))(99 (98 (96 97 )))))(127 ((132 (139 (138 ((128 129 )(136 137 )))))(133 (134 135 )))))))))(78 (76 77 )))))((35 36 )((41 (38 (42 (37 (39 40 )))))(((46 (48 (54 (45 (43 44 )))))((47 ((49 50 )(51 (52 53 ))))(105 ((106 (62 ((63 (((66 107 )(67 68 ))((69 70 )(71 (72 73 )))))(64 65 ))))(110 ((102 (108 109 ))(103 104 )))))))(61 (60 (59 (55 (57 (56 58 ))))))))))((31 32 )(33 34 )))))))))*
(0 (1 (2 (((5 (3 (4 (12 (14 (13 15 ))))))(131 140 ))((6 (11 ((7 8 )(10 (9 101 )))))((20 (17 (16 (18 19 ))))(((78 (79 (74 ((89 (126 ((87 (86 ((85 (125 (84 (((22 (21 23 ))(27 (26 (28 (29 30 )))))(24 25 )))))((80 81 )(82 83 )))))(88 141 ))))((75 (90 ((((91 130 )(113 (((92 (122 123 ))(111 (121 (114 (94 119 )))))(120 (112 ((116 (93 115 ))(117 118 )))))))((100 (95 124 ))(99 (98 (96 97 )))))((127 (134 (133 135 )))(132 (139 ((138 (128 129 ))(136 137 ))))))))(76 77 ))))))((35 36 )((41 (38 (42 (37 (39 40 )))))(((46 (48 (54 (45 (43 44 )))))((47 (105 ((106 (62 ((63 (64 65 ))((66 (67 68 ))(107 ((69 70 )(72 (71 73 ))))))))(110 (104 (103 (102 (108 109 ))))))))((49 50 )(51 (52 53 )))))(61 (60 (59 (55 (57 (56 58 ))))))))))(34 (33 (31 32 ))))))))))*
(0 (1 (2 (((3 (4 (12 (14 (13 15 )))))(5 (131 140 )))(((11 (6 (10 (9 101 ))))(7 8 ))((20 (17 (18 (16 19 ))))(((78 (79 (74 ((89 (126 ((86 (87 ((85 (125 (84 (((22 (21 23 ))(26 ((27 28 )(29 30 ))))(24 25 )))))((80 81 )(82 83 )))))(88 141 ))))((75 (90 ((((91 130 )(113 (((92 (122 123 ))(121 (111 (94 (114 119 )))))(120 (112 ((93 (117 118 ))(115 116 )))))))((100 (95 124 ))(99 (98 (96 97 )))))((127 (134 (133 135 )))(132 (139 ((138 (128 129 ))(136 137 ))))))))(76 77 ))))))((35 36 )((41 (38 (42 (37 (39 40 )))))(((46 (48 (54 (45 (43 44 )))))((47 (105 ((106 (62 (107 ((63 ((66 (67 68 ))((69 70 )(71 (72 73 )))))(64 65 )))))(110 (104 (103 (102 (108 109 ))))))))((49 50 )(51 (52 53 )))))(61 (60 (59 (55 (57 (56 58 ))))))))))(34 (33 (31 32 ))))))))))*
(0 (1 (2 (((5 (3 (4 (12 (14 (13 15 ))))))(131 140 ))((11 (6 ((7 8 )(10 (9 101 )))))(33 ((20 (17 (19 (16 18 ))))(((((((89 (126 ((86 (87 ((85 (125 (84 (((22 (21 23 ))(26 ((27 28 )(29 30 ))))(24 25 )))))((80 81 )(82 83 )))))(88 141 ))))(130 (90 (((91 (113 (((121 (92 (122 123 )))(120 (112 (115 ((93 116 )(117 118 ))))))(114 (111 (94 119 ))))))((124 (95 100 ))((99 (98 (96 97 )))(132 139 ))))((127 (138 ((128 129 )(136 137 ))))(133 (134 135 )))))))(76 77 ))(74 75 ))(78 79 ))((35 36 )((41 (38 (42 (37 (39 40 )))))(((46 (48 (45 (44 (43 (108 (110 (109 (102 103 )))))))))((47 (105 (106 (62 (104 (107 ((63 (64 65 ))((66 (67 68 ))((69 70 )(73 (71 72 )))))))))))((53 (54 (49 50 )))(51 52 ))))(61 (60 (59 (55 (57 (56 58 ))))))))))(34 (31 32 ))))))))))*
(0 (2 (1 (((3 (4 (12 (14 (13 15 )))))(5 (131 140 )))((11 (6 ((7 8 )(10 (9 101 )))))(33 ((20 (17 (16 (18 19 ))))(((79 (130 ((78 (((89 (126 ((87 (86 ((85 (125 (84 (((21 (26 ((27 28 )(29 30 ))))(22 23 ))(24 25 )))))((80 81 )(82 83 )))))(88 141 ))))(90 (((91 (113 ((92 (121 (122 123 )))(120 ((112 (93 (115 (116 (117 118 )))))(114 (111 (94 119 ))))))))((124 (95 100 ))(99 (98 (96 97 )))))(133 (135 (134 (127 (138 (((128 129 )(136 137 ))(132 139 ))))))))))(74 75 )))(76 77 ))))((35 36 )((41 (38 (42 (37 (39 40 )))))(((46 (48 (45 (44 (43 (108 (110 (109 (102 103 )))))))))((47 (105 (106 (62 (104 (107 ((63 (64 65 ))((66 (67 68 ))((69 70 )(72 (71 73 )))))))))))((53 (54 (49 50 )))(51 52 ))))(61 (60 (59 (55 (57 (56 58 ))))))))))(34 (31 32 ))))))))))*
(0 (1 (2 (((5 (3 (4 (12 (14 (13 15 ))))))(131 140 ))(((6 11 )((7 8 )(10 (9 101 ))))((20 (17 (16 (18 19 ))))(((78 (79 ((((89 (126 ((86 (87 ((85 (125 (84 (((22 (21 23 ))(27 ((26 29 )(28 30 ))))(24 25 )))))((80 81 )(82 83 )))))(88 141 ))))(130 (90 (((91 (113 ((121 (92 (122 123 )))((120 (112 (115 ((93 116 )(117 118 )))))(114 (111 (94 119 )))))))((100 (95 124 ))((99 (98 (96 97 )))(132 139 ))))((127 (138 ((128 129 )(136 137 ))))(133 (134 135 )))))))(76 77 ))(74 75 ))))((35 36 )((41 (38 (42 (37 (39 40 )))))(((46 (48 (45 (44 (43 (108 (110 (109 (102 103 )))))))))((47 (105 (106 (62 (104 (107 ((63 (64 65 ))((66 (67 68 ))((69 70 )(72 (71 73 )))))))))))((53 (54 (49 50 )))(51 52 ))))(61 (60 (59 (55 (58 (56 57 ))))))))))(33 (34 (31 32 ))))))))))*
(0 (1 (2 (((5 (3 (4 (12 (14 (13 15 ))))))(131 140 ))((11 (6 ((7 8 )(10 (9 101 )))))(33 ((20 (17 (18 (16 19 ))))(((((((89 (126 ((((85 (125 (84 (((21 (26 (27 (28 (29 30 )))))(22 23 ))(24 25 )))))((80 81 )(82 83 )))(86 87 ))(88 141 ))))(130 (90 (((91 (113 ((121 (92 (122 123 )))((112 ((115 (93 116 ))(117 118 )))(120 (114 (111 (94 119 ))))))))((124 (95 100 ))(99 (98 ((96 97 )(132 139 ))))))(133 (135 (134 (127 (138 ((128 129 )(136 137 )))))))))))(76 77 ))(74 75 ))(78 79 ))((35 36 )((41 (38 (42 (37 (39 40 )))))(((46 (48 (54 (45 (43 44 )))))((47 ((49 50 )(51 (52 53 ))))(105 ((106 (62 (107 ((63 ((66 (67 68 ))((69 70 )(73 (71 72 )))))(64 65 )))))(110 ((102 (108 109 ))(103 104 )))))))(61 (60 (59 (55 (56 (57 58 ))))))))))(34 (31 32 ))))))))))*
(0 (1 (2 (((5 (3 (4 (12 (14 (13 15 ))))))(131 140 ))((11 (6 ((7 8 )(10 (9 101 )))))((20 (17 (16 (18 19 ))))(((((((89 (126 ((86 (87 ((85 (125 (84 (((23 (21 22 ))(27 ((26 29 )(28 30 ))))(24 25 )))))((80 81 )(82 83 )))))(88 141 ))))(130 (90 (((91 (((92 (122 123 ))(121 (114 (111 (94 119 )))))(120 (112 (113 ((93 115 )(116 (117 118 ))))))))((100 (95 124 ))(99 (98 (96 97 )))))((127 (132 ((138 (128 129 ))(139 (136 137 )))))(133 (134 135 )))))))(76 77 ))(74 75 ))(78 79 ))((35 36 )((41 (38 (42 (37 (39 40 )))))(((46 (48 (54 (45 (43 44 )))))((47 ((49 50 )(51 (52 53 ))))(105 ((106 (62 (107 ((63 ((66 (67 68 ))((69 70 )(71 (72 73 )))))(64 65 )))))(110 ((102 (108 109 ))(103 104 )))))))(61 (60 (59 (55 (57 (56 58 ))))))))))(33 (34 (31 32 ))))))))))*
(0 (1 (2 (((5 (3 (4 (12 (13 (14 15 ))))))(131 140 ))((11 (6 ((7 8 )(10 (9 101 )))))((20 (17 (18 (16 19 ))))(((78 (79 ((((89 (126 ((86 (87 ((85 (125 (84 (((23 (21 22 ))(27 (26 (28 (29 30 )))))(24 25 )))))((80 81 )(82 83 )))))(88 141 ))))(130 (90 (((91 (113 (((92 (122 123 ))(121 (111 (119 (94 114 )))))(120 (112 (116 ((93 115 )(117 118 ))))))))((124 (95 100 ))((99 (98 (96 97 )))(132 139 ))))(133 (135 (134 (127 (138 ((128 129 )(136 137 )))))))))))(76 77 ))(74 75 ))))((35 36 )((41 (38 (42 (37 (39 40 )))))((((54 (45 (43 44 )))(46 48 ))((47 (105 ((106 (62 ((63 ((66 (67 68 ))(107 ((69 70 )(72 (71 73 ))))))(64 65 ))))(110 (104 (103 (102 (108 109 ))))))))((49 50 )(51 (52 53 )))))(61 (60 (59 (55 (57 (56 58 ))))))))))((31 32 )(33 34 )))))))))*
(0 (1 (2 (((5 (3 (4 (12 (14 (13 15 ))))))(131 140 ))((6 (11 ((7 8 )(10 (9 101 )))))((20 (17 (19 (16 18 ))))(((79 (78 ((((89 (126 ((((85 (125 (84 (((23 (21 22 ))(26 (27 (28 (29 30 )))))(24 25 )))))((80 81 )(82 83 )))(86 87 ))(88 141 ))))(130 (90 (((91 (113 ((121 (92 (122 123 )))(120 ((112 ((93 115 )(116 (117 118 ))))(114 (111 (94 119 ))))))))((100 (95 124 ))(99 (98 (96 97 )))))(133 (135 (134 (127 (138 (((128 129 )(136 137 ))(132 139 )))))))))))(74 75 ))(76 77 ))))((35 36 )((41 (38 (42 (37 (39 40 )))))(((46 (48 (45 (44 (43 (110 (108 (109 (102 103 )))))))))((47 (105 (106 (62 (104 (107 ((63 (64 65 ))((66 (67 68 ))((69 70 )(71 (72 73 )))))))))))((53 (54 (49 50 )))(51 52 ))))(61 (60 (59 (55 (56 (57 58 ))))))))))(33 (34 (31 32 ))))))))))*
(0 (1 (2 (((5 (3 (4 (12 (13 (14 15 ))))))(131 140 ))((11 (6 ((7 8 )(10 (9 101 )))))((20 (17 (18 (16 19 ))))(((79 (130 ((78 (74 ((89 (126 ((((85 (125 (84 (((21 (26 ((27 28 )(29 30 ))))(22 23 ))(24 25 )))))((80 81 )(82 83 )))(86 87 ))(88 141 ))))(75 (90 (((91 (113 ((92 (121 (122 123 )))(120 ((112 (115 ((93 116 )(117 118 ))))(114 (111 (94 119 ))))))))((124 (95 100 ))(99 (98 (139 (96 97 ))))))((127 (132 ((138 (128 129 ))(136 137 ))))(133 (134 135 )))))))))(76 77 ))))((35 36 )((41 (38 (42 (37 (39 40 )))))(((46 (48 (54 (45 (43 44 )))))((47 (105 ((106 (62 (107 ((63 (64 65 ))((66 (67 68 ))((69 70 )(71 (72 73 ))))))))(110 (104 (103 (102 (108 109 ))))))))((49 50 )(51 (52 53 )))))(61 (60 (59 (55 (57 (56 58 ))))))))))((31 32 )(33 34 )))))))))*
(0 (1 (2 (((5 (3 (4 (12 (14 (13 15 ))))))(131 140 ))((11 (6 ((7 8 )(10 (9 101 )))))(33 ((20 (17 (16 (18 19 ))))(((78 (79 ((((89 (126 ((86 (87 ((85 (125 (84 (((23 (21 22 ))(27 (26 (28 (29 30 )))))(24 25 )))))((80 81 )(82 83 )))))(88 141 ))))(130 (90 ((91 (113 (((92 (111 (94 (114 119 ))))(121 (122 123 )))(120 (112 (93 ((115 116 )(117 118 ))))))))(((95 100 )(99 ((98 (96 97 ))(132 (124 139 )))))(133 (135 (134 (127 (138 ((128 129 )(136 137 ))))))))))))(74 75 ))(76 77 ))))((35 36 )((41 (38 (42 (37 (39 40 )))))(((46 (48 (54 (45 (43 44 )))))((47 (105 ((106 (62 (107 ((63 (64 65 ))((66 (67 68 ))((69 70 )(71 (72 73 ))))))))(110 ((102 (108 109 ))(103 104 ))))))((49 50 )(51 (52 53 )))))(61 (60 (59 (55 (57 (56 58 ))))))))))(34 (31 32 ))))))))))*
(0 (2 (1 (((5 (3 (4 (12 (14 (13 15 ))))))(131 140 ))((11 (6 ((7 8 )(10 (9 101 )))))(33 ((20 (17 (19 (16 18 ))))((((74 ((89 (126 ((86 (87 ((85 (125 (84 (((21 (22 23 ))(27 ((26 29 )(28 30 ))))(24 25 )))))((80 81 )(82 83 )))))(88 141 ))))((75 (90 (((91 (113 ((92 (122 123 ))((120 (112 ((93 116 )(115 (117 118 )))))((94 119 )(114 (111 121 )))))))((124 (95 100 ))(99 (98 (96 97 )))))((((127 130 )(138 ((128 129 )(136 137 ))))(133 (134 135 )))(132 139 )))))(76 77 ))))(78 79 ))((35 36 )((41 (38 (42 (37 (39 40 )))))((((54 (45 (43 44 )))(46 48 ))((47 ((49 50 )(51 (52 53 ))))(105 ((106 (62 (107 ((63 (64 65 ))((66 (67 68 ))((69 70 )(71 (72 73 ))))))))(110 (104 (103 (102 (108 109 )))))))))(61 (60 (59 (55 (56 (57 58 ))))))))))(34 (31 32 ))))))))))*
(0 (2 (1 (((5 (3 (4 (12 (14 (13 15 ))))))(131 140 ))((11 (6 ((7 8 )(10 (9 101 )))))(33 ((20 (17 (16 (18 19 ))))(((79 ((((89 (126 ((((85 (125 (84 (((22 (21 23 ))(26 ((27 28 )(29 30 ))))(24 25 )))))((80 81 )(82 83 )))(86 87 ))(88 141 ))))(130 (90 (((91 (((92 (122 123 ))(111 (121 (119 (94 114 )))))(120 (112 (113 (115 (116 (93 (117 118 )))))))))((124 (95 100 ))((99 (98 (96 97 )))(132 139 ))))((127 (138 ((128 129 )(136 137 ))))(133 (134 135 )))))))(74 75 ))(78 (76 77 ))))((35 36 )((41 (38 (42 (37 (39 40 )))))(((46 (48 (54 (45 (43 44 )))))((47 ((49 50 )(51 (52 53 ))))(105 ((106 (62 (107 ((63 ((66 (67 68 ))((69 70 )(73 (71 72 )))))(64 65 )))))(110 (104 ((102 103 )(108 109 ))))))))(61 (60 (59 (55 (57 (56 58 ))))))))))(34 (31 32 ))))))))))*
(0 (2 (1 (((3 (4 (12 (13 (14 15 )))))(5 (131 140 )))(11 ((6 ((7 8 )(10 (9 101 ))))((20 (17 (16 (18 19 ))))((((74 ((89 (126 ((86 (87 ((85 (125 (84 (((21 (22 23 ))(27 ((26 29 )(28 30 ))))(24 25 )))))((80 81 )(82 83 )))))(88 141 ))))((75 (90 ((((91 130 )(((92 (122 123 ))(121 (111 (119 (94 114 )))))(120 (112 (113 (115 ((93 116 )(117 118 ))))))))((100 (95 124 ))(99 (98 ((96 97 )(132 139 ))))))((127 (138 ((128 129 )(136 137 ))))(133 (134 135 ))))))(76 77 ))))(78 79 ))((35 36 )((41 (38 (42 (37 (39 40 )))))(((46 (48 (54 (45 (43 44 )))))((47 ((49 50 )(51 (52 53 ))))(105 ((106 (62 (107 ((63 ((66 (67 68 ))((69 70 )(71 (72 73 )))))(64 65 )))))(110 (104 ((102 103 )(108 109 ))))))))(61 (60 (59 (55 (58 (56 57 ))))))))))(34 (33 (31 32 )))))))))))*
(0 (1 (2 (((5 (3 (4 (12 (13 (14 15 ))))))(131 140 ))((11 (6 ((7 8 )(10 (9 101 )))))((20 (17 (18 (16 19 ))))(((79 (130 ((((89 (126 ((86 (87 ((85 (125 (84 (((23 (21 22 ))(26 ((27 28 )(29 30 ))))(24 25 )))))((80 81 )(82 83 )))))(88 141 ))))(90 ((91 (113 (((92 (122 123 ))(121 (111 (94 (114 119 )))))(120 (112 (116 (93 (115 (117 118 )))))))))(((95 100 )((98 (96 97 ))(99 (132 (124 139 )))))(133 (135 (134 (127 (138 ((128 129 )(136 137 )))))))))))(74 75 ))(78 (76 77 )))))((35 36 )((41 (38 (42 (37 (39 40 )))))(((46 (48 (54 (45 (43 44 )))))((47 (105 ((106 (62 (107 ((63 ((66 (67 68 ))((69 70 )(71 (72 73 )))))(64 65 )))))(110 ((102 (108 109 ))(103 104 ))))))((49 50 )(51 (52 53 )))))(61 (60 (59 (55 (56 (57 58 ))))))))))((31 32 )(33 34 )))))))))*
(0 (2 (1 (((3 (4 (12 (14 (13 15 )))))(5 (131 140 )))((11 (6 ((7 8 )(10 (9 101 )))))(33 ((20 (17 (16 (18 19 ))))(((79 ((((89 (126 ((87 (86 ((85 (125 (84 (((21 (22 23 ))(27 ((26 29 )(28 30 ))))(24 25 )))))((80 81 )(82 83 )))))(88 141 ))))(130 (90 (((91 ((112 ((92 (122 123 ))((111 (94 119 ))(114 121 ))))(120 (113 ((93 115 )(116 (117 118 )))))))((95 100 )((99 (98 (96 97 )))(132 (124 139 )))))((127 (138 ((128 129 )(136 137 ))))(133 (134 135 )))))))(74 75 ))(78 (76 77 ))))((35 36 )((41 (38 (42 (37 (39 40 )))))((((54 (45 (43 44 )))(46 48 ))((47 ((49 50 )(51 (52 53 ))))(105 ((106 (62 (107 ((63 ((66 (67 68 ))((69 70 )(72 (71 73 )))))(64 65 )))))(110 (104 ((102 103 )(108 109 ))))))))(61 (60 (59 (55 (56 (57 58 ))))))))))(34 (31 32 ))))))))))*
(0 (1 (2 (((5 (3 (4 (12 (14 (13 15 ))))))(131 140 ))((11 (6 ((7 8 )(10 (9 101 )))))(33 ((20 (17 (16 (18 19 ))))(((79 (78 ((((89 (126 ((86 (87 ((85 (125 (84 (((21 (26 (27 (28 (29 30 )))))(22 23 ))(24 25 )))))((80 81 )(82 83 )))))(88 141 ))))(130 (90 (((91 (113 (((92 (111 (119 (94 114 ))))(121 (122 123 )))(120 (112 ((93 (115 116 ))(117 118 )))))))((95 100 )(99 ((98 (96 97 ))(132 (124 139 ))))))(133 (135 (134 (127 (138 ((128 129 )(136 137 )))))))))))(76 77 ))(74 75 ))))((35 36 )((41 (38 (42 (37 (39 40 )))))(((46 (48 (54 (45 (43 44 )))))((47 ((49 50 )(51 (52 53 ))))(105 ((106 (62 (107 ((63 ((66 (67 68 ))((69 70 )(72 (71 73 )))))(64 65 )))))(110 ((102 (108 109 ))(103 104 )))))))(61 (60 (59 (55 (58 (56 57 ))))))))))(34 (31 32 ))))))))))*
(0 (1 (2 (((5 (3 (4 (12 (14 (13 15 ))))))(131 140 ))((11 (6 ((7 8 )(10 (9 101 )))))((20 (17 (16 (18 19 ))))(((78 (79 (74 ((89 (126 ((((85 (125 (84 (((21 (26 (27 (28 (29 30 )))))(22 23 ))(24 25 )))))((80 81 )(82 83 )))(86 87 ))(88 141 ))))((75 (90 (((91 (((92 (122 123 ))(121 (111 (94 (114 119 )))))(120 (112 (113 ((93 (117 118 ))(115 116 )))))))((124 (95 100 ))((99 (98 (96 97 )))(132 139 ))))(((127 130 )(138 ((128 129 )(136 137 ))))(133 (134 135 ))))))(76 77 ))))))((35 36 )((41 (38 (42 (37 (39 40 )))))((((54 (45 (43 44 )))(46 48 ))((47 (105 ((106 (62 ((63 (64 65 ))((107 (66 (67 68 )))((69 70 )(73 (71 72 )))))))(110 (104 ((102 103 )(108 109 )))))))(51 ((49 50 )(52 53 )))))(61 (60 (59 (55 (57 (56 58 ))))))))))(34 (33 (31 32 ))))))))))*
(0 (1 (2 (((5 (3 (4 (12 (14 (13 15 ))))))(131 140 ))((6 (11 ((7 8 )(10 (9 101 )))))((20 (17 (16 (18 19 ))))(((79 (78 ((((89 (126 ((87 (86 ((85 (125 (84 (((23 (21 22 ))(27 (26 (28 (29 30 )))))(24 25 )))))((80 81 )(82 83 )))))(88 141 ))))(130 (90 (((91 (((92 (111 (119 (94 114 ))))(121 (122 123 )))(120 (112 (113 ((115 (93 116 ))(117 118 )))))))((124 (95 100 ))(99 (98 (96 97 )))))((127 (132 (139 ((138 (128 129 ))(136 137 )))))(133 (134 135 )))))))(74 75 ))(76 77 ))))((35 36 )((41 (38 (42 (37 (39 40 )))))((((54 (45 (43 44 )))(46 48 ))((47 ((49 50 )(51 (52 53 ))))(105 ((106 (62 (107 ((63 ((66 (67 68 ))((69 70 )(72 (71 73 )))))(64 65 )))))(110 (104 ((102 103 )(108 109 ))))))))(61 (60 (59 (55 (58 (56 57 ))))))))))((31 32 )(33 34 )))))))))*
(0 (1 (2 (((5 (3 (4 (12 (14 (13 15 ))))))(131 140 ))((6 (11 ((7 8 )(10 (9 101 )))))((20 (17 (16 (18 19 ))))(((78 (79 ((((89 (126 ((86 (87 ((85 (125 (84 (((21 (22 23 ))(26 (27 (28 (29 30 )))))(24 25 )))))((80 81 )(82 83 )))))(88 141 ))))(130 (90 (((91 (((92 (111 (119 (94 114 ))))(121 (122 123 )))(120 (112 (113 (93 (116 (115 (117 118 )))))))))((100 (95 124 ))((99 (98 (96 97 )))(132 139 ))))(133 (135 (134 (127 (138 ((128 129 )(136 137 )))))))))))(74 75 ))(76 77 ))))((35 36 )((41 (38 (42 (37 (39 40 )))))(((46 (48 (54 (45 (43 44 )))))((47 (105 ((106 (62 (107 ((63 (64 65 ))((66 (67 68 ))((69 70 )(71 (72 73 ))))))))(110 ((102 (108 109 ))(103 104 ))))))(51 ((49 50 )(52 53 )))))(61 (60 (59 (55 (56 (57 58 ))))))))))((31 32 )(33 34 )))))))))*
(0 (1 (2 (((5 (3 (4 (12 (13 (14 15 ))))))(131 140 ))(((6 11 )((7 8 )(10 (9 101 ))))((20 (17 (19 (16 18 ))))(((78 (79 (74 ((89 (126 ((((85 (125 (84 (((21 (22 23 ))(27 ((26 29 )(28 30 ))))(24 25 )))))((80 81 )(82 83 )))(86 87 ))(88 141 ))))((75 (90 ((((91 130 )((112 ((92 (122 123 ))(94 ((111 119 )(114 121 )))))(120 (113 ((93 115 )(116 (117 118 )))))))((100 (95 124 ))(99 (98 ((96 97 )(132 139 ))))))((127 (138 ((128 129 )(136 137 ))))(133 (134 135 ))))))(76 77 ))))))((35 36 )((41 (38 (42 (37 (39 40 )))))(((46 (48 (54 (45 (43 44 )))))((47 (105 ((106 (62 ((63 (107 ((66 (67 68 ))((69 70 )(71 (72 73 ))))))(64 65 ))))(110 ((102 (108 109 ))(103 104 ))))))(51 ((49 50 )(52 53 )))))(61 (60 (59 (55 (58 (56 57 ))))))))))(34 (33 (31 32 ))))))))))*
(0 (1 (2 (((5 (3 (4 (12 (13 (14 15 ))))))(131 140 ))(((6 11 )((7 8 )(10 (9 101 ))))((20 (17 (16 (18 19 ))))(((78 (79 (74 ((89 (126 ((86 (87 ((85 (125 (84 (((21 (22 23 ))(26 (27 (28 (29 30 )))))(24 25 )))))((80 81 )(82 83 )))))(88 141 ))))((75 (90 ((((91 130 )(((92 (111 (94 (114 119 ))))(121 (122 123 )))(120 (112 (113 (115 (93 (116 (117 118 )))))))))((100 (95 124 ))(99 (98 (96 97 )))))((127 (132 (139 (138 ((128 129 )(136 137 ))))))(133 (134 135 ))))))(76 77 ))))))((35 36 )((41 (38 (42 (37 (39 40 )))))(((46 (48 (54 (45 (43 44 )))))((47 (105 ((106 (62 (107 ((63 (64 65 ))((66 (67 68 ))((69 70 )(73 (71 72 ))))))))(110 (104 (103 (102 (108 109 ))))))))((49 50 )(51 (52 53 )))))(61 (60 (59 (55 (56 (57 58 ))))))))))((31 32 )(33 34 )))))))))*
(0 (1 (2 (((5 (3 (4 (12 (13 (14 15 ))))))(131 140 ))((11 (6 ((7 8 )(10 (9 101 )))))((20 (17 (16 (18 19 ))))(((79 (78 (74 ((89 (126 ((((85 (125 (84 (((21 (26 ((27 28 )(29 30 ))))(22 23 ))(24 25 )))))((80 81 )(82 83 )))(86 87 ))(88 141 ))))((75 (90 ((((91 130 )((112 ((92 (122 123 ))(94 (111 (119 (114 121 ))))))(120 (113 ((116 (93 115 ))(117 118 ))))))((124 (95 100 ))(99 (98 (96 97 )))))((127 (134 (133 135 )))(132 (139 (138 ((128 129 )(136 137 )))))))))(76 77 ))))))((35 36 )((41 (38 (42 (37 (39 40 )))))((((54 (45 (43 44 )))(46 48 ))((47 (105 ((106 (62 (107 ((63 ((66 (67 68 ))((69 70 )(71 (72 73 )))))(64 65 )))))(110 ((102 (108 109 ))(103 104 ))))))((49 50 )(51 (52 53 )))))(61 (60 (59 (55 (57 (56 58 ))))))))))(33 (34 (31 32 ))))))))))*
(0 (1 (2 (((5 (3 (4 (12 (14 (13 15 ))))))(131 140 ))((6 (11 ((7 8 )(10 (9 101 )))))((20 (17 (19 (16 18 ))))(((78 (79 ((((89 (126 ((86 (87 ((85 (125 (84 (((21 (22 23 ))(27 (26 (28 (29 30 )))))(24 25 )))))((80 81 )(82 83 )))))(88 141 ))))(130 (90 (((91 ((112 ((92 (122 123 ))((111 (94 119 ))(114 121 ))))(120 (113 (116 ((93 115 )(117 118 )))))))((100 (95 124 ))(99 (98 ((96 97 )(132 139 ))))))((127 (138 ((128 129 )(136 137 ))))(133 (134 135 )))))))(76 77 ))(74 75 ))))((35 36 )((41 (38 (42 (37 (39 40 )))))(((46 (48 (54 (45 (43 44 )))))((47 ((49 50 )(51 (52 53 ))))(105 ((106 (62 ((63 (64 65 ))(107 ((66 (67 68 ))((69 70 )(73 (71 72 ))))))))(110 ((102 (108 109 ))(103 104 )))))))(61 (60 (59 (55 (56 (57 58 ))))))))))((31 32 )(33 34 )))))))))*
(0 (1 (2 (((5 (3 (4 (12 (13 (14 15 ))))))(131 140 ))((6 (11 ((7 8 )(10 (9 101 )))))((20 (17 (18 (16 19 ))))(((78 (79 (74 ((89 (126 ((((85 (125 (84 (((21 (22 23 ))(26 ((27 28 )(29 30 ))))(24 25 )))))((80 81 )(82 83 )))(86 87 ))(88 141 ))))((75 (90 ((((91 130 )(113 ((121 ((92 (122 123 ))(111 (94 (114 119 )))))(120 (112 (116 (93 (115 (117 118 )))))))))((95 100 )((98 (96 97 ))(99 (132 (124 139 ))))))((127 (138 ((128 129 )(136 137 ))))(133 (134 135 ))))))(76 77 ))))))((35 36 )((41 (38 (42 (37 (39 40 )))))((((54 (45 (43 44 )))(46 48 ))((47 (105 ((106 (62 ((63 ((66 (107 (67 68 )))((69 70 )(73 (71 72 )))))(64 65 ))))(110 ((102 (108 109 ))(103 104 ))))))(51 ((49 50 )(52 53 )))))(61 (60 (59 (55 (58 (56 57 ))))))))))(33 (34 (31 32 ))))))))))*
(0 (2 (1 (((5 (3 (4 (12 (14 (13 15 ))))))(131 140 ))((11 (6 ((7 8 )(10 (9 101 )))))(33 ((20 (17 (16 (18 19 ))))(((79 ((78 (((89 (126 ((87 (86 ((85 (125 (84 (((21 (22 23 ))(26 ((27 28 )(29 30 ))))(24 25 )))))((80 81 )(82 83 )))))(88 141 ))))(130 (90 (((91 (113 (((92 (122 123 ))(121 (111 (119 (94 114 )))))(120 (112 (115 ((93 116 )(117 118 ))))))))((124 (95 100 ))((99 (98 (96 97 )))(132 139 ))))((127 (138 ((128 129 )(136 137 ))))(133 (134 135 )))))))(74 75 )))(76 77 )))((35 36 )((41 (38 (42 (37 (39 40 )))))(((46 (48 (54 (45 (43 44 )))))((47 ((49 50 )(51 (52 53 ))))(105 ((106 (62 ((63 (64 65 ))(107 ((66 (67 68 ))((69 70 )(73 (71 72 ))))))))(110 ((102 (108 109 ))(103 104 )))))))(61 (60 (59 (55 (56 (57 58 ))))))))))(34 (31 32 ))))))))))*
(0 (2 (1 (((3 (4 (12 (14 (13 15 )))))(5 (131 140 )))(11 ((6 ((7 8 )(10 (9 101 ))))((20 (17 (18 (16 19 ))))(((79 (78 (74 ((89 (126 ((((85 (125 (84 (((21 (22 23 ))(26 ((27 28 )(29 30 ))))(24 25 )))))((80 81 )(82 83 )))(86 87 ))(88 141 ))))((75 (90 ((((91 130 )(113 (((92 (122 123 ))((114 (94 119 ))(111 121 )))(120 (112 ((93 115 )(116 (117 118 ))))))))((124 (95 100 ))(99 (98 (96 97 )))))((127 (135 (133 134 )))(132 (139 ((138 (128 129 ))(136 137 ))))))))(76 77 ))))))((35 36 )((41 (38 (42 (37 (39 40 )))))(((46 (48 (45 (44 (43 (110 (108 (109 (102 103 )))))))))((47 (105 (106 (62 (104 (107 ((63 (64 65 ))((66 (67 68 ))((69 70 )(72 (71 73 )))))))))))((53 (54 (49 50 )))(51 52 ))))(61 (60 (59 (55 (56 (57 58 ))))))))))((31 32 )(33 34 ))))))))))*
(0 (1 (2 (((5 (3 (4 (12 (14 (13 15 ))))))(131 140 ))((6 (11 ((7 8 )(10 (9 101 )))))((20 (17 (16 (18 19 ))))(((79 (78 (74 ((89 (126 ((87 (86 ((85 (125 (84 (((21 (26 (27 (28 (29 30 )))))(22 23 ))(24 25 )))))((80 81 )(82 83 )))))(88 141 ))))((75 (90 (((91 (113 ((121 ((92 (122 123 ))(111 (94 (114 119 )))))(120 (112 ((93 (115 116 ))(117 118 )))))))((100 (95 124 ))(99 (98 ((96 97 )(132 139 ))))))(((127 130 )(138 ((128 129 )(136 137 ))))(133 (134 135 ))))))(76 77 ))))))((35 36 )((41 (38 (42 (37 (39 40 )))))(((46 (48 (54 (45 (43 44 )))))((47 (105 ((106 (62 ((63 ((66 (67 68 ))(107 ((69 70 )(72 (71 73 ))))))(64 65 ))))(110 (104 (103 (102 (108 109 ))))))))(51 ((49 50 )(52 53 )))))(61 (60 (59 (55 (56 (57 58 ))))))))))(34 (33 (31 32 ))))))))))*
(0 (1 (2 (((5 (3 (4 (12 (14 (13 15 ))))))(131 140 ))((11 (6 ((7 8 )(10 (9 101 )))))(33 ((20 (17 (16 (18 19 ))))(((((((89 (126 ((86 (87 ((85 (125 (84 (((21 (22 23 ))(27 ((26 29 )(28 30 ))))(24 25 )))))((80 81 )(82 83 )))))(88 141 ))))(130 (90 (((91 (113 ((92 (122 123 ))((120 (112 (116 ((93 115 )(117 118 )))))((114 (94 119 ))(111 121 ))))))((124 (95 100 ))(99 (98 (96 97 )))))((127 (132 ((138 (128 129 ))(139 (136 137 )))))(133 (134 135 )))))))(76 77 ))(74 75 ))(78 79 ))((35 36 )((41 (38 (42 (37 (39 40 )))))(((46 (48 (54 (45 (43 44 )))))((47 ((49 50 )(51 (52 53 ))))(105 ((106 (62 (107 ((63 ((66 (67 68 ))((69 70 )(73 (71 72 )))))(64 65 )))))(110 (104 (103 (102 (108 109 )))))))))(61 (60 (59 (55 (57 (56 58 ))))))))))(34 (31 32 ))))))))))*
(0 (1 (2 (((3 (4 (12 (14 (13 15 )))))(5 (131 140 )))((11 (6 ((7 8 )(10 (9 101 )))))((20 (17 (18 (16 19 ))))((((((89 (126 ((86 (87 ((85 (125 (84 (((23 (21 22 ))(26 ((27 28 )(29 30 ))))(24 25 )))))((80 81 )(82 83 )))))(88 141 ))))((74 75 )(76 77 )))(130 (90 (((91 (113 ((121 ((92 (122 123 ))(111 (94 (114 119 )))))(120 (112 (115 ((93 116 )(117 118 ))))))))((95 100 )(99 (124 (98 (96 97 ))))))((127 (138 (((128 129 )(136 137 ))(132 139 ))))(133 (134 135 )))))))(78 79 ))((35 36 )((41 (38 (42 (37 (39 40 )))))(((46 (48 (45 (44 (43 (110 (109 (102 (103 108 )))))))))((47 (105 (106 (62 (104 (107 ((63 (64 65 ))((66 (67 68 ))((69 70 )(72 (71 73 )))))))))))((53 (54 (49 50 )))(51 52 ))))(61 (60 (59 (55 (57 (56 58 ))))))))))(33 (34 (31 32 ))))))))))*
(0 (1 (2 (((3 (4 (12 (14 (13 15 )))))(5 (131 140 )))(((6 (10 (9 101 )))(11 (7 8 )))((20 (17 (16 (18 19 ))))((((74 ((89 (126 ((87 (86 ((85 (125 (84 (((22 (21 23 ))(26 ((27 28 )(29 30 ))))(24 25 )))))((80 81 )(82 83 )))))(88 141 ))))((75 (90 ((((91 130 )(113 (((92 (111 (94 (114 119 ))))(121 (122 123 )))(120 (112 (115 (116 (93 (117 118 )))))))))((95 100 )(99 (124 (98 (139 (96 97 )))))))((127 (132 (138 ((128 129 )(136 137 )))))(133 (134 135 ))))))(76 77 ))))(78 79 ))(((35 36 )((46 (48 (45 (44 (43 (110 (109 (102 (103 108 )))))))))(((47 (54 ((49 50 )(51 (52 53 )))))(105 (106 (62 (104 (107 ((63 (64 65 ))((66 (67 68 ))((69 70 )(72 (71 73 )))))))))))((59 (55 (58 (56 57 ))))(60 61 )))))(41 (38 (42 (37 (39 40 )))))))(34 (33 (31 32 ))))))))))*
(0 (1 (2 (((5 (3 (4 (12 (14 (13 15 ))))))(131 140 ))((11 (6 ((7 8 )(10 (9 101 )))))(33 ((20 (17 (18 (16 19 ))))(((78 (79 ((((89 (126 ((((85 (125 (84 (((22 (21 23 ))(27 (26 (28 (29 30 )))))(24 25 )))))((80 81 )(82 83 )))(86 87 ))(88 141 ))))(130 (90 (((91 ((121 ((92 (122 123 ))(111 (119 (94 114 )))))(120 (112 (113 ((116 (93 115 ))(117 118 )))))))((124 (95 100 ))(99 (98 (139 (96 97 ))))))((127 (138 (132 ((128 129 )(136 137 )))))(133 (134 135 )))))))(76 77 ))(74 75 ))))((35 36 )((41 (38 (42 (37 (39 40 )))))(((46 (48 (54 (45 (43 44 )))))((47 ((49 50 )(51 (52 53 ))))(105 ((106 (62 (107 ((63 ((66 (67 68 ))((69 70 )(72 (71 73 )))))(64 65 )))))(110 ((102 (108 109 ))(103 104 )))))))(61 (60 (59 (55 (58 (56 57 ))))))))))(34 (31 32 ))))))))))*
(0 (1 (2 (((5 (3 (4 (12 (13 (14 15 ))))))(131 140 ))(((6 11 )((7 8 )(10 (9 101 ))))((20 (17 (18 (16 19 ))))(((78 (79 (74 ((89 (126 ((87 (86 ((85 (125 (84 (((21 (22 23 ))(26 (27 (28 (29 30 )))))(24 25 )))))((80 81 )(82 83 )))))(88 141 ))))((75 (90 ((((91 130 )(((92 (111 (119 (94 114 ))))(121 (122 123 )))(120 (112 (113 ((93 116 )(115 (117 118 ))))))))((100 (95 124 ))(99 (98 (96 97 )))))(127 ((132 (139 (138 ((128 129 )(136 137 )))))(133 (134 135 )))))))(76 77 ))))))((35 36 )((41 (38 (42 (37 (39 40 )))))((((54 (45 (43 44 )))(46 48 ))((47 ((49 50 )(51 (52 53 ))))(105 ((106 (62 ((63 ((66 (67 68 ))(107 ((69 70 )(72 (71 73 ))))))(64 65 ))))(110 (104 ((102 103 )(108 109 ))))))))(61 (60 (59 (55 (57 (56 58 ))))))))))(33 (34 (31 32 ))))))))))*
(0 (1 (2 (((5 (3 (4 (12 (14 (13 15 ))))))(131 140 ))((11 (6 ((7 8 )(10 (9 101 )))))(33 ((20 (17 (16 (18 19 ))))(((79 (78 ((((89 (126 ((86 (87 ((85 (125 (84 (((21 (22 23 ))(27 ((26 29 )(28 30 ))))(24 25 )))))((80 81 )(82 83 )))))(88 141 ))))(130 (90 (((91 (113 ((92 (122 123 ))((120 (112 (93 (116 (115 (117 118 ))))))((114 (94 119 ))(111 121 ))))))((124 (95 100 ))(99 (98 (139 (96 97 ))))))((127 (138 (132 ((128 129 )(136 137 )))))(133 (134 135 )))))))(76 77 ))(74 75 ))))((35 36 )((41 (38 (42 (37 (39 40 )))))(((46 (48 (54 (45 (43 44 )))))((47 ((49 50 )(51 (52 53 ))))(105 ((106 (62 (107 ((63 ((66 (67 68 ))((69 70 )(71 (72 73 )))))(64 65 )))))(110 (104 ((102 103 )(108 109 ))))))))(61 (60 (59 (55 (57 (56 58 ))))))))))(34 (31 32 ))))))))))*
(0 (1 (2 (((5 (3 (4 (12 (14 (13 15 ))))))(131 140 ))((11 (6 ((7 8 )(10 (9 101 )))))(33 ((20 (17 (16 (18 19 ))))((((74 ((89 (126 ((((85 (125 (84 (((21 (22 23 ))(26 (27 (28 (29 30 )))))(24 25 )))))((80 81 )(82 83 )))(86 87 ))(88 141 ))))((75 (90 ((((91 130 )(113 (((92 (122 123 ))(121 (111 (94 (114 119 )))))(120 (112 (93 ((115 116 )(117 118 ))))))))((95 100 )(99 (124 (98 (96 97 ))))))((127 (132 ((138 (128 129 ))(139 (136 137 )))))(133 (134 135 ))))))(76 77 ))))(78 79 ))((35 36 )((41 (38 (42 (37 (39 40 )))))((((54 (45 (43 44 )))(46 48 ))((47 (105 ((106 (62 ((63 ((66 (107 (67 68 )))((69 70 )(72 (71 73 )))))(64 65 ))))(110 ((102 (108 109 ))(103 104 ))))))((49 50 )(51 (52 53 )))))(61 (60 (59 (55 (57 (56 58 ))))))))))(34 (31 32 ))))))))))*
(0 (1 (2 (((5 (3 (4 (12 (14 (13 15 ))))))(131 140 ))((11 (6 ((7 8 )(10 (9 101 )))))((20 (17 (18 (16 19 ))))(((((((89 (126 ((87 (86 ((85 (125 (84 (((22 (21 23 ))(27 ((26 29 )(28 30 ))))(24 25 )))))((80 81 )(82 83 )))))(88 141 ))))(130 (90 (((91 (113 (((121 (92 (122 123 )))(120 (112 ((93 115 )(116 (117 118 ))))))(114 (111 (94 119 ))))))((124 (95 100 ))(99 (98 (96 97 )))))((127 (138 (((128 129 )(136 137 ))(132 139 ))))(133 (134 135 )))))))(76 77 ))(74 75 ))(78 79 ))((35 36 )((41 (38 (42 (37 (39 40 )))))(((46 (48 (54 (45 (43 44 )))))((47 (105 ((106 (62 (107 ((63 ((66 (67 68 ))((69 70 )(71 (72 73 )))))(64 65 )))))(110 (104 ((102 103 )(108 109 )))))))((49 50 )(51 (52 53 )))))(61 (60 (59 (55 (57 (56 58 ))))))))))(33 (34 (31 32 ))))))))))*
(0 (2 (1 (((5 (3 (4 (12 (14 (13 15 ))))))(131 140 ))((11 (6 ((7 8 )(10 (9 101 )))))(33 ((20 (17 (16 (18 19 ))))(((78 (79 ((((89 (126 ((87 (86 ((85 (125 (84 (((23 (21 22 ))(27 (26 (28 (29 30 )))))(24 25 )))))((80 81 )(82 83 )))))(88 141 ))))(130 (90 (((91 ((112 (121 ((92 (122 123 ))(111 (114 (94 119 ))))))(120 (113 ((93 115 )(116 (117 118 )))))))((124 (95 100 ))((98 (96 97 ))(99 (132 139 )))))((127 (138 ((128 129 )(136 137 ))))(133 (134 135 )))))))(76 77 ))(74 75 ))))((35 36 )((41 (38 (42 (37 (39 40 )))))(((46 (48 (54 (45 (43 44 )))))((47 ((49 50 )(51 (52 53 ))))(105 ((106 (62 (107 ((63 ((66 (67 68 ))((69 70 )(73 (71 72 )))))(64 65 )))))(110 ((102 (108 109 ))(103 104 )))))))(61 (60 (59 (55 (56 (57 58 ))))))))))(34 (31 32 ))))))))))*
(0 (1 (2 (((5 (3 (4 (12 (14 (13 15 ))))))(131 140 ))(((11 (6 (10 (9 101 ))))(7 8 ))((20 (17 (16 (18 19 ))))(((79 (78 ((((89 (126 ((86 (87 ((85 (125 (84 (((23 (21 22 ))(26 (27 (28 (29 30 )))))(24 25 )))))((80 81 )(82 83 )))))(88 141 ))))(130 (90 (((91 (113 ((121 (92 (122 123 )))((112 (116 (115 (93 (117 118 )))))(120 (114 (111 (94 119 ))))))))((95 100 )(99 (124 (98 (139 (96 97 )))))))((127 (132 ((138 (128 129 ))(136 137 ))))(133 (134 135 )))))))(76 77 ))(74 75 ))))((35 36 )((41 (38 (42 (37 (39 40 )))))(((46 (48 (54 (45 (43 44 )))))((47 ((49 50 )(51 (52 53 ))))(105 ((106 (62 ((63 (64 65 ))((66 (107 (67 68 )))((69 70 )(72 (71 73 )))))))(110 ((102 (108 109 ))(103 104 )))))))(61 (60 (59 (55 (56 (57 58 ))))))))))(34 (33 (31 32 ))))))))))*
(0 (2 (1 (((5 (3 (4 (12 (14 (13 15 ))))))(131 140 ))((11 (6 ((7 8 )(10 (9 101 )))))(33 ((20 (17 (18 (16 19 ))))(((78 (79 ((((89 (126 ((87 (86 ((85 (125 (84 (((22 (21 23 ))(26 ((27 28 )(29 30 ))))(24 25 )))))((80 81 )(82 83 )))))(88 141 ))))(130 (90 (((91 ((121 ((92 (122 123 ))(111 (114 (94 119 )))))(120 (112 (113 (115 (116 (93 (117 118 )))))))))((124 (95 100 ))(99 ((98 (96 97 ))(132 139 )))))(133 (135 (134 ((110 127 )(138 ((128 129 )(136 137 )))))))))))(74 75 ))(76 77 ))))((35 36 )((41 (38 (42 (37 (39 40 )))))(((46 (48 (45 (44 (43 (108 (109 (102 103 ))))))))((47 (105 (106 (62 (104 (107 ((63 (64 65 ))((66 (67 68 ))((69 70 )(71 (72 73 )))))))))))((53 (54 (49 50 )))(51 52 ))))(61 (60 (59 (55 (58 (56 57 ))))))))))(34 (31 32 ))))))))))*
(0 (1 (2 (((3 (4 (12 (14 (13 15 )))))(5 (131 140 )))((11 (6 ((7 8 )(10 (9 101 )))))(33 ((20 (17 (18 (16 19 ))))(((((((89 (126 ((((85 (125 (84 (((21 (22 23 ))(27 ((26 29 )(28 30 ))))(24 25 )))))((80 81 )(82 83 )))(86 87 ))(88 141 ))))(130 (90 (((91 (113 (((92 (122 123 ))((94 119 )(114 (111 121 ))))(120 (112 ((93 115 )(116 (117 118 ))))))))((100 (95 124 ))(99 (98 (96 97 )))))((127 (132 (139 ((138 (128 129 ))(136 137 )))))(133 (134 135 )))))))(76 77 ))(74 75 ))(78 79 ))((35 36 )((41 (38 (42 (37 (39 40 )))))(((46 (48 (54 (45 (43 44 )))))((47 (105 ((106 (62 (107 ((63 ((66 (67 68 ))((69 70 )(73 (71 72 )))))(64 65 )))))(110 ((102 (108 109 ))(103 104 ))))))((49 50 )(51 (52 53 )))))(61 (60 (59 (55 (57 (56 58 ))))))))))(34 (31 32 ))))))))))*
(0 (1 (2 (((3 (4 (12 (14 (13 15 )))))(5 (131 140 )))((11 (6 ((7 8 )(10 (9 101 )))))(33 ((20 (17 (16 (18 19 ))))(((79 (78 ((((89 (126 ((((85 (125 (84 (((22 (21 23 ))(26 ((27 28 )(29 30 ))))(24 25 )))))((80 81 )(82 83 )))(86 87 ))(88 141 ))))(130 (90 (((91 (((92 (122 123 ))(114 (121 (111 (94 119 )))))(120 (112 (113 ((93 (117 118 ))(115 116 )))))))((100 (95 124 ))(99 (98 (139 (96 97 ))))))((127 (138 (132 ((128 129 )(136 137 )))))(133 (134 135 )))))))(76 77 ))(74 75 ))))((35 36 )((41 (38 (42 (37 (39 40 )))))(((46 (48 (54 (45 (43 44 )))))((47 (105 ((106 (62 (107 ((63 (64 65 ))((66 (67 68 ))((69 70 )(71 (72 73 ))))))))(110 ((102 (108 109 ))(103 104 ))))))(51 ((49 50 )(52 53 )))))(61 (60 (59 (55 (57 (56 58 ))))))))))(34 (31 32 ))))))))))*
(0 (1 (2 (((5 (3 (4 (12 (14 (13 15 ))))))(131 140 ))((6 (11 ((7 8 )(10 (9 101 )))))((20 (17 (16 (18 19 ))))(((78 (79 ((((89 (126 ((87 (86 ((85 (125 (84 (((21 (22 23 ))(26 (27 (28 (29 30 )))))(24 25 )))))((80 81 )(82 83 )))))(88 141 ))))(130 (90 (((91 (113 ((121 (92 (122 123 )))(120 ((112 (93 (116 (115 (117 118 )))))(114 (111 (94 119 ))))))))((95 100 )(99 (124 (98 (139 (96 97 )))))))((127 (132 ((138 (128 129 ))(136 137 ))))(133 (134 135 )))))))(74 75 ))(76 77 ))))((35 36 )((41 (38 (42 (37 (39 40 )))))(((46 (48 (54 (45 (43 44 )))))((47 (105 ((106 (62 (107 ((63 ((66 (67 68 ))((69 70 )(71 (72 73 )))))(64 65 )))))(110 ((102 (108 109 ))(103 104 ))))))(51 ((49 50 )(52 53 )))))(61 (60 (59 (55 (58 (56 57 ))))))))))((31 32 )(33 34 )))))))))*
(0 (1 (2 (((5 (3 (4 (12 (13 (14 15 ))))))(131 140 ))((11 (6 ((7 8 )(10 (9 101 )))))((20 (17 (16 (18 19 ))))(((((((89 (126 ((86 (87 ((85 (125 (84 (((21 (22 23 ))(26 (27 (28 (29 30 )))))(24 25 )))))((80 81 )(82 83 )))))(88 141 ))))(130 (90 (((91 (113 ((92 (121 (122 123 )))((120 (112 (115 (93 (116 (117 118 ))))))(114 (111 (94 119 )))))))((100 (95 124 ))(99 (98 ((96 97 )(132 139 ))))))((127 (138 ((128 129 )(136 137 ))))(133 (134 135 )))))))(76 77 ))(74 75 ))(78 79 ))((35 36 )((41 (38 (42 (37 (39 40 )))))(((46 (48 (54 (45 (43 44 )))))((47 (105 ((106 (62 (107 ((63 (64 65 ))((66 (67 68 ))((69 70 )(71 (72 73 ))))))))(110 (104 (103 (102 (108 109 ))))))))((49 50 )(51 (52 53 )))))(61 (60 (59 (55 (58 (56 57 ))))))))))(34 (33 (31 32 ))))))))))*
(0 (1 (2 (((5 (3 (4 (12 (13 (14 15 ))))))(131 140 ))(((6 11 )((7 8 )(10 (9 101 ))))((20 (17 (16 (18 19 ))))(((79 (78 (74 ((89 (126 ((((85 (125 (84 (((21 (26 ((27 28 )(29 30 ))))(22 23 ))(24 25 )))))((80 81 )(82 83 )))(86 87 ))(88 141 ))))((75 (90 (((91 (113 ((92 (121 (122 123 )))((112 ((93 (115 116 ))(117 118 )))(120 (114 (111 (94 119 ))))))))((100 (95 124 ))(99 (98 (96 97 )))))((((127 130 )(138 ((128 129 )(136 137 ))))(133 (134 135 )))(132 139 )))))(76 77 ))))))((35 36 )((41 (38 (42 (37 (39 40 )))))(((46 (48 (54 (45 (43 44 )))))((47 ((49 50 )(51 (52 53 ))))(105 ((106 (62 (107 ((63 (64 65 ))((66 (67 68 ))((69 70 )(72 (71 73 ))))))))(110 (104 ((102 103 )(108 109 ))))))))(61 (60 (59 (55 (57 (56 58 ))))))))))((31 32 )(33 34 )))))))))*
(0 (2 (1 (((5 (3 (4 (12 (14 (13 15 ))))))(131 140 ))((11 (6 ((7 8 )(10 (9 101 )))))(33 ((20 (17 (16 (18 19 ))))(((79 (130 ((78 (74 ((89 (126 ((86 (87 ((85 (125 (84 (((22 (21 23 ))(27 (26 (28 (29 30 )))))(24 25 )))))((80 81 )(82 83 )))))(88 141 ))))(75 (90 (((91 (113 (((92 (122 123 ))(121 (111 (119 (94 114 )))))(120 (112 (116 (115 (93 (117 118 )))))))))((124 (95 100 ))(99 (98 (96 97 )))))(127 ((132 (139 ((138 (128 129 ))(136 137 ))))(135 (133 134 ))))))))))(76 77 ))))((35 36 )((41 (38 (42 (37 (39 40 )))))(((46 (48 (45 (44 (43 (110 ((102 103 )(108 109 ))))))))((47 (105 (106 (62 (104 (107 ((63 (64 65 ))((66 (67 68 ))((69 70 )(72 (71 73 )))))))))))((53 (54 (49 50 )))(51 52 ))))(61 (60 (59 (55 (57 (56 58 ))))))))))(34 (31 32 ))))))))))*
(0 (2 (1 (((3 (4 (12 (14 (13 15 )))))(5 (131 140 )))((11 (6 ((7 8 )(10 (9 101 )))))(33 ((20 (17 (18 (16 19 ))))(((((((89 (126 ((86 (87 ((85 (125 (84 (((21 (26 (27 (28 (29 30 )))))(22 23 ))(24 25 )))))((80 81 )(82 83 )))))(88 141 ))))(130 (90 (((91 (((92 (122 123 ))(121 (111 (94 (114 119 )))))(120 (112 (113 ((93 (115 116 ))(117 118 )))))))((124 (95 100 ))(99 (98 (139 (96 97 ))))))(133 (135 (134 ((110 127 )(138 (132 ((128 129 )(136 137 ))))))))))))(76 77 ))(74 75 ))(78 79 ))((35 36 )((41 (38 (42 (37 (39 40 )))))(((46 (48 (45 (44 (43 (108 (109 (102 103 ))))))))((47 (105 (106 (62 (104 (107 ((63 (64 65 ))((66 (67 68 ))((69 70 )(71 (72 73 )))))))))))((53 (54 (49 50 )))(51 52 ))))(61 (60 (59 (55 (58 (56 57 ))))))))))(34 (31 32 ))))))))))*
(0 (1 (2 (((5 (3 (4 (12 (13 (14 15 ))))))(131 140 ))((11 (6 ((7 8 )(10 (9 101 )))))((20 (17 (19 (16 18 ))))(((79 (78 ((((89 (126 ((86 (87 ((85 (125 (84 (((21 (26 (27 (28 (29 30 )))))(22 23 ))(24 25 )))))((80 81 )(82 83 )))))(88 141 ))))(130 (90 (((91 (113 ((121 (92 (122 123 )))(120 ((112 (93 (115 (116 (117 118 )))))(114 (111 (94 119 ))))))))((100 (95 124 ))(99 (98 (96 97 )))))((127 (138 (((128 129 )(136 137 ))(132 139 ))))(133 (134 135 )))))))(76 77 ))(74 75 ))))((35 36 )((41 (38 (42 (37 (39 40 )))))(((46 (48 (54 (45 (43 44 )))))((47 ((49 50 )(51 (52 53 ))))(105 ((106 (62 (107 ((63 (64 65 ))((66 (67 68 ))((69 70 )(71 (72 73 ))))))))(110 (104 ((102 103 )(108 109 ))))))))(61 (60 (59 (55 (56 (57 58 ))))))))))(33 (34 (31 32 ))))))))))*
(0 (2 (1 (((5 (3 (4 (12 (14 (13 15 ))))))(131 140 ))((11 (6 ((7 8 )(10 (9 101 )))))(33 ((20 (17 (16 (18 19 ))))((((74 ((89 (126 ((87 (86 ((85 (125 (84 (((21 (26 (27 (28 (29 30 )))))(22 23 ))(24 25 )))))((80 81 )(82 83 )))))(88 141 ))))((75 (90 ((((91 130 )((112 (92 ((114 (121 (111 (94 119 ))))(122 123 ))))(120 (113 ((115 (93 116 ))(117 118 ))))))((100 (95 124 ))(99 (98 (96 97 )))))((127 (132 (139 ((138 (128 129 ))(136 137 )))))(133 (134 135 ))))))(76 77 ))))(78 79 ))((35 36 )((41 (38 (42 (37 (39 40 )))))(((46 (48 (54 (45 (43 44 )))))((47 (105 ((106 (62 ((63 (64 65 ))(((66 107 )(67 68 ))((69 70 )(72 (71 73 )))))))(110 (104 ((102 103 )(108 109 )))))))(51 ((49 50 )(52 53 )))))(61 (60 (59 (55 (58 (56 57 ))))))))))(34 (31 32 ))))))))))*
(0 (1 (2 (((3 (4 (12 (14 (13 15 )))))(5 (131 140 )))((11 (6 ((7 8 )(10 (9 101 )))))((20 (17 (16 (18 19 ))))(((79 (78 ((((89 (126 ((((85 (125 (84 (((21 (22 23 ))(27 ((26 29 )(28 30 ))))(24 25 )))))((80 81 )(82 83 )))(86 87 ))(88 141 ))))(130 (90 (((91 (((92 (111 (114 (94 119 ))))(121 (122 123 )))(120 (112 (113 (115 ((93 116 )(117 118 ))))))))((100 (95 124 ))(99 (98 (96 97 )))))(133 (135 (134 (127 (138 (((128 129 )(136 137 ))(132 139 )))))))))))(76 77 ))(74 75 ))))((35 36 )((41 (38 (42 (37 (39 40 )))))(((46 (48 (54 (45 (43 44 )))))((47 (105 ((106 (62 ((63 ((66 (107 (67 68 )))((69 70 )(71 (72 73 )))))(64 65 ))))(110 ((102 (108 109 ))(103 104 ))))))((49 50 )(51 (52 53 )))))(61 (60 (59 (55 (58 (56 57 ))))))))))(34 (33 (31 32 ))))))))))*
(0 (2 (1 (((3 (4 (12 (14 (13 15 )))))(5 (131 140 )))(11 ((6 ((7 8 )(10 (9 101 ))))((20 (17 (16 (18 19 ))))(((78 (79 (74 ((89 (126 ((87 (86 ((85 (125 (84 (((22 (21 23 ))(26 ((27 28 )(29 30 ))))(24 25 )))))((80 81 )(82 83 )))))(88 141 ))))((75 (90 ((((91 130 )(((92 (122 123 ))((94 119 )(111 (114 121 ))))(120 (112 (113 (115 ((93 116 )(117 118 ))))))))((95 100 )((98 (96 97 ))(99 (132 (124 139 ))))))(((110 127 )(138 ((128 129 )(136 137 ))))(133 (134 135 ))))))(76 77 ))))))((35 36 )((41 (38 (42 (37 (39 40 )))))(((46 (48 (45 (44 (43 (109 (103 (102 108 ))))))))((47 (105 (106 (62 (104 (107 ((63 (64 65 ))((66 (67 68 ))((69 70 )(71 (72 73 )))))))))))((53 (54 (49 50 )))(51 52 ))))(61 (60 (59 (55 (56 (57 58 ))))))))))((31 32 )(33 34 ))))))))))*
(0 (2 (1 (((3 (4 (12 (13 (14 15 )))))(5 (131 140 )))(11 ((6 ((7 8 )(10 (9 101 ))))((20 (17 (16 (18 19 ))))(((79 (78 ((((89 (126 ((87 (86 ((85 (125 (84 (((21 (26 ((27 28 )(29 30 ))))(22 23 ))(24 25 )))))((80 81 )(82 83 )))))(88 141 ))))(130 (90 (((91 (113 (((121 (92 (122 123 )))(120 (112 (93 (115 (116 (117 118 )))))))(114 (111 (94 119 ))))))((100 (95 124 ))(99 (98 (139 (96 97 ))))))(133 (135 (134 (127 (138 (132 ((128 129 )(136 137 ))))))))))))(76 77 ))(74 75 ))))((35 36 )((41 (38 (42 (37 (39 40 )))))(((46 (48 (54 (45 (43 44 )))))((47 (105 ((106 (62 ((63 (64 65 ))(107 ((66 (67 68 ))((69 70 )(72 (71 73 ))))))))(110 ((102 (108 109 ))(103 104 ))))))((49 50 )(51 (52 53 )))))(61 (60 (59 (55 (58 (56 57 ))))))))))(33 (34 (31 32 )))))))))))*
(0 (2 (1 (((3 (4 (12 (14 (13 15 )))))(5 (131 140 )))((11 (6 ((7 8 )(10 (9 101 )))))(33 ((20 (17 (16 (18 19 ))))(((79 (78 ((((89 (126 ((86 (87 ((85 (125 (84 (((23 (21 22 ))(27 (26 (28 (29 30 )))))(24 25 )))))((80 81 )(82 83 )))))(88 141 ))))(130 (90 (((91 (((92 (122 123 ))((119 (94 114 ))(111 121 )))(120 (112 (113 (115 ((93 116 )(117 118 ))))))))((100 (95 124 ))(99 (98 (96 97 )))))((127 (138 (((128 129 )(136 137 ))(132 139 ))))(133 (134 135 )))))))(76 77 ))(74 75 ))))((35 36 )((41 (38 (42 (37 (39 40 )))))(((46 (48 (54 (45 (43 44 )))))((47 ((49 50 )(51 (52 53 ))))(105 ((106 (62 ((63 (64 65 ))(107 ((66 (67 68 ))((69 70 )(72 (71 73 ))))))))(110 ((102 (108 109 ))(103 104 )))))))(61 (60 (59 (55 (56 (57 58 ))))))))))(34 (31 32 ))))))))))*
(0 (2 (1 (((5 (3 (4 (12 (14 (13 15 ))))))(131 140 ))((11 (6 ((7 8 )(10 (9 101 )))))(33 ((20 (17 (16 (18 19 ))))(((79 (78 (74 ((89 (126 ((((85 (125 (84 (((22 (21 23 ))(26 ((27 28 )(29 30 ))))(24 25 )))))((80 81 )(82 83 )))(86 87 ))(88 141 ))))((75 (90 ((((91 130 )(((112 (92 (121 (122 123 ))))(114 (111 (94 119 ))))(120 (113 (116 ((93 115 )(117 118 )))))))((100 (95 124 ))(99 (98 (96 97 )))))(127 ((132 (139 ((138 (128 129 ))(136 137 ))))(134 (133 135 )))))))(76 77 ))))))((35 36 )((41 (38 (42 (37 (39 40 )))))(((46 (48 (54 (45 (43 44 )))))((47 (105 ((106 (62 ((63 (64 65 ))(107 ((66 (67 68 ))((69 70 )(72 (71 73 ))))))))(110 (104 ((102 103 )(108 109 )))))))(51 ((49 50 )(52 53 )))))(61 (60 (59 (55 (57 (56 58 ))))))))))(34 (31 32 ))))))))))*
(0 (1 (2 (((5 (3 (4 (12 (13 (14 15 ))))))(131 140 ))((11 (6 ((7 8 )(10 (9 101 )))))((20 (17 (16 (18 19 ))))(((79 (130 ((78 (74 ((89 (126 ((87 (86 ((85 (125 (84 (((21 (22 23 ))(27 ((26 29 )(28 30 ))))(24 25 )))))((80 81 )(82 83 )))))(88 141 ))))(75 (90 (((91 (113 ((92 (121 (122 123 )))(120 ((112 ((116 (93 115 ))(117 118 )))(114 (111 (94 119 ))))))))((124 (95 100 ))(99 (98 (96 97 )))))(127 ((132 (139 ((138 (128 129 ))(136 137 ))))(133 (134 135 ))))))))))(76 77 ))))((35 36 )((41 (38 (42 (37 (39 40 )))))(((46 (48 (54 (45 (43 44 )))))((47 ((49 50 )(51 (52 53 ))))(105 ((106 (62 ((63 ((66 (67 68 ))(107 ((69 70 )(73 (71 72 ))))))(64 65 ))))(110 ((102 (108 109 ))(103 104 )))))))(61 (60 (59 (55 (57 (56 58 ))))))))))(34 (33 (31 32 ))))))))))*
(0 (1 (2 (((3 (4 (12 (14 (13 15 )))))(5 (131 140 )))((6 (11 ((7 8 )(10 (9 101 )))))((20 (17 (16 (18 19 ))))(((79 (78 ((((89 (126 ((87 (86 ((85 (125 (84 (((21 (26 ((27 28 )(29 30 ))))(22 23 ))(24 25 )))))((80 81 )(82 83 )))))(88 141 ))))(130 (90 (((91 (113 (((92 (122 123 ))(111 (121 (119 (94 114 )))))(120 (112 (116 ((93 115 )(117 118 ))))))))((124 (95 100 ))(99 (98 (96 97 )))))((127 (132 (139 ((138 (128 129 ))(136 137 )))))(133 (134 135 )))))))(76 77 ))(74 75 ))))((35 36 )((41 (38 (42 (37 (39 40 )))))((((54 (45 (43 44 )))(46 48 ))((47 ((49 50 )(51 (52 53 ))))(105 ((106 (62 (107 ((63 (64 65 ))((66 (67 68 ))((69 70 )(71 (72 73 ))))))))(110 (104 ((102 103 )(108 109 ))))))))(61 (60 (59 (55 (56 (57 58 ))))))))))((31 32 )(33 34 )))))))))*
(0 (1 (2 (((5 (3 (4 (12 (14 (13 15 ))))))(131 140 ))((11 (6 ((7 8 )(10 (9 101 )))))(33 ((20 (17 (16 (18 19 ))))((((74 ((89 (126 ((((85 (125 (84 (((21 (26 (27 (28 (29 30 )))))(22 23 ))(24 25 )))))((80 81 )(82 83 )))(86 87 ))(88 141 ))))((75 (90 ((((91 130 )((112 ((92 (122 123 ))(114 ((94 119 )(111 121 )))))(120 (113 ((93 115 )(116 (117 118 )))))))((100 (95 124 ))(99 (98 (96 97 )))))(127 ((132 (139 (138 ((128 129 )(136 137 )))))(134 (133 135 )))))))(76 77 ))))(78 79 ))((35 36 )((41 (38 (42 (37 (39 40 )))))((((54 (45 (43 44 )))(46 48 ))((47 (105 ((106 (62 (107 ((63 ((66 (67 68 ))((69 70 )(73 (71 72 )))))(64 65 )))))(110 ((102 (108 109 ))(103 104 ))))))((49 50 )(51 (52 53 )))))(61 (60 (59 (55 (56 (57 58 ))))))))))(34 (31 32 ))))))))))*
(0 (1 (2 (((5 (3 (4 (12 (13 (14 15 ))))))(131 140 ))((11 (6 ((7 8 )(10 (9 101 )))))((20 (17 (18 (16 19 ))))(((78 (79 ((((89 (126 ((((85 (125 (84 (((22 (21 23 ))(27 ((26 29 )(28 30 ))))(24 25 )))))((80 81 )(82 83 )))(86 87 ))(88 141 ))))(130 (90 (((91 (((92 (111 (119 (94 114 ))))(121 (122 123 )))(120 (112 (113 (93 (115 (116 (117 118 )))))))))((124 (95 100 ))((99 (98 (96 97 )))(132 139 ))))(133 (135 (134 (127 (138 ((128 129 )(136 137 )))))))))))(74 75 ))(76 77 ))))((35 36 )((41 (38 (42 (37 (39 40 )))))(((46 (48 (54 (45 (43 44 )))))((47 (105 ((106 (62 (107 ((63 (64 65 ))((66 (67 68 ))((69 70 )(71 (72 73 ))))))))(110 ((102 (108 109 ))(103 104 ))))))((49 50 )(51 (52 53 )))))(61 (60 (59 (55 (58 (56 57 ))))))))))(33 (34 (31 32 ))))))))))*
(0 (1 (2 (((5 (3 (4 (12 (13 (14 15 ))))))(131 140 ))((11 (6 ((7 8 )(10 (9 101 )))))((20 (17 (19 (16 18 ))))(((78 (79 ((((89 (126 ((((85 (125 (84 (((23 (21 22 ))(26 (27 (28 (29 30 )))))(24 25 )))))((80 81 )(82 83 )))(86 87 ))(88 141 ))))(130 (90 (((91 (113 ((121 ((92 (122 123 ))(111 (114 (94 119 )))))(120 (112 ((115 (93 116 ))(117 118 )))))))((124 (95 100 ))(99 ((98 (96 97 ))(132 139 )))))((127 (138 ((128 129 )(136 137 ))))(133 (134 135 )))))))(74 75 ))(76 77 ))))((35 36 )((41 (38 (42 (37 (39 40 )))))(((46 (48 (45 (44 (43 (110 ((102 103 )(108 109 ))))))))((47 (105 (106 (62 (104 (107 ((63 (64 65 ))((66 (67 68 ))((69 70 )(72 (71 73 )))))))))))((53 (54 (49 50 )))(51 52 ))))(61 (60 (59 (55 (56 (57 58 ))))))))))((31 32 )(33 34 )))))))))*
(0 (2 (1 (((5 (3 (4 (12 (13 (14 15 ))))))(131 140 ))(11 ((6 ((7 8 )(10 (9 101 ))))((20 (17 (18 (16 19 ))))(((78 (79 (74 ((89 (126 ((87 (86 ((85 (125 (84 (((21 (22 23 ))(26 ((27 28 )(29 30 ))))(24 25 )))))((80 81 )(82 83 )))))(88 141 ))))((75 (90 ((((91 130 )(((92 (111 (114 (94 119 ))))(121 (122 123 )))(120 (112 (113 ((93 115 )(116 (117 118 ))))))))((100 (95 124 ))(99 (98 (96 97 )))))(127 ((132 (139 ((138 (128 129 ))(136 137 ))))(135 (133 134 )))))))(76 77 ))))))((35 36 )((41 (38 (42 (37 (39 40 )))))((((54 (45 (43 44 )))(46 48 ))((47 (105 ((106 (62 (107 ((63 ((66 (67 68 ))((69 70 )(73 (71 72 )))))(64 65 )))))(110 (104 (103 (102 (108 109 ))))))))(51 ((49 50 )(52 53 )))))(61 (60 (59 (55 (56 (57 58 ))))))))))(34 (33 (31 32 )))))))))))*
(0 (2 (1 (((3 (4 (12 (14 (13 15 )))))(5 (131 140 )))((11 (6 ((7 8 )(10 (9 101 )))))(33 ((20 (17 (16 (18 19 ))))(((78 (79 (74 ((89 (126 ((87 (86 ((85 (125 (84 (((23 (21 22 ))(27 (26 (28 (29 30 )))))(24 25 )))))((80 81 )(82 83 )))))(88 141 ))))((75 (90 (((91 ((121 ((92 (122 123 ))(111 (94 (114 119 )))))(120 (112 (113 ((93 115 )(116 (117 118 ))))))))((100 (95 124 ))(99 (98 (96 97 )))))((((127 130 )(138 ((128 129 )(136 137 ))))(133 (134 135 )))(132 139 )))))(76 77 ))))))((35 36 )((41 (38 (42 (37 (39 40 )))))((((54 (45 (43 44 )))(46 48 ))((47 ((49 50 )(51 (52 53 ))))(105 ((106 (62 ((63 ((107 (66 (67 68 )))((69 70 )(73 (71 72 )))))(64 65 ))))(110 (104 ((102 103 )(108 109 ))))))))(61 (60 (59 (55 (58 (56 57 ))))))))))(34 (31 32 ))))))))))*
(0 (1 (2 (((5 (3 (4 (12 (14 (13 15 ))))))(131 140 ))(((6 11 )((7 8 )(10 (9 101 ))))((20 (17 (19 (16 18 ))))(((79 (130 ((78 (((89 (126 ((86 (87 ((85 (125 (84 (((23 (21 22 ))(26 (27 (28 (29 30 )))))(24 25 )))))((80 81 )(82 83 )))))(88 141 ))))(90 (((91 (113 ((121 (92 (122 123 )))((112 (93 (116 (115 (117 118 )))))(120 (114 (111 (94 119 ))))))))((95 100 )(99 (124 (98 (139 (96 97 )))))))((127 (132 (138 ((128 129 )(136 137 )))))(133 (134 135 ))))))(74 75 )))(76 77 ))))((35 36 )((41 (38 (42 (37 (39 40 )))))((((54 (45 (43 44 )))(46 48 ))((47 ((49 50 )(51 (52 53 ))))(105 ((106 (62 ((63 (64 65 ))(((66 107 )(67 68 ))((69 70 )(72 (71 73 )))))))(110 (104 (103 (102 (108 109 )))))))))(61 (60 (59 (55 (58 (56 57 ))))))))))(33 (34 (31 32 ))))))))))*
(0 (2 (1 (((3 (4 (12 (14 (13 15 )))))(5 (131 140 )))((11 (6 ((7 8 )(10 (9 101 )))))(33 ((20 (17 (16 (18 19 ))))(((79 (78 (74 ((89 (126 ((86 (87 ((85 (125 (84 (((21 (22 23 ))(27 ((26 29 )(28 30 ))))(24 25 )))))((80 81 )(82 83 )))))(88 141 ))))((75 (90 ((((91 130 )(((92 (122 123 ))((114 (94 119 ))(111 121 )))(120 (112 (113 (115 (116 (93 (117 118 )))))))))((124 (95 100 ))(99 ((98 (96 97 ))(132 139 )))))((127 (138 ((128 129 )(136 137 ))))(133 (134 135 ))))))(76 77 ))))))((35 36 )((41 (38 (42 (37 (39 40 )))))(((46 (48 (54 (45 (43 44 )))))((47 (105 ((106 (62 ((63 ((107 (66 (67 68 )))((69 70 )(71 (72 73 )))))(64 65 ))))(110 (104 ((102 103 )(108 109 )))))))((49 50 )(51 (52 53 )))))(61 (60 (59 (55 (58 (56 57 ))))))))))(34 (31 32 ))))))))))*
(0 (2 (1 (((3 (4 (12 (14 (13 15 )))))(5 (131 140 )))(11 ((6 ((7 8 )(10 (9 101 ))))((20 (17 (19 (16 18 ))))(((79 (78 ((((89 (126 ((((85 (125 (84 (((22 (21 23 ))(27 ((26 29 )(28 30 ))))(24 25 )))))((80 81 )(82 83 )))(86 87 ))(88 141 ))))(130 (90 (((91 (113 ((92 (121 (122 123 )))(120 ((112 (116 ((93 115 )(117 118 ))))(114 (111 (94 119 ))))))))((124 (95 100 ))(99 (98 (96 97 )))))((127 (132 (139 (138 ((128 129 )(136 137 ))))))(133 (134 135 )))))))(76 77 ))(74 75 ))))((35 36 )((41 (38 (42 (37 (39 40 )))))(((46 (48 (54 (45 (43 44 )))))((47 ((49 50 )(51 (52 53 ))))(105 ((106 (62 ((63 (64 65 ))(107 ((66 (67 68 ))((69 70 )(73 (71 72 ))))))))(110 (104 ((102 103 )(108 109 ))))))))(61 (60 (59 (55 (56 (57 58 ))))))))))((31 32 )(33 34 ))))))))))*
(0 (1 (2 (((3 (4 (12 (14 (13 15 )))))(5 (131 140 )))((11 (6 ((7 8 )(10 (9 101 )))))(33 ((20 (17 (19 (16 18 ))))((((74 ((89 (126 ((86 (87 ((85 (125 (84 (((21 (22 23 ))(26 (27 (28 (29 30 )))))(24 25 )))))((80 81 )(82 83 )))))(88 141 ))))((75 (90 ((((91 130 )(113 (((92 (111 (114 (94 119 ))))(121 (122 123 )))(120 (112 (93 (116 (115 (117 118 )))))))))((100 (95 124 ))((99 (98 (96 97 )))(132 139 ))))((127 (138 ((128 129 )(136 137 ))))(133 (134 135 ))))))(76 77 ))))(78 79 ))((35 36 )((41 (38 (42 (37 (39 40 )))))((((54 (45 (43 44 )))(46 48 ))((47 ((49 50 )(51 (52 53 ))))(105 ((106 (62 (107 ((63 (64 65 ))((66 (67 68 ))((69 70 )(71 (72 73 ))))))))(110 (104 ((102 103 )(108 109 ))))))))(61 (60 (59 (55 (58 (56 57 ))))))))))(34 (31 32 ))))))))))*
(0 (1 (2 (((5 (3 (4 (12 (14 (13 15 ))))))(131 140 ))((11 (6 ((7 8 )(10 (9 101 )))))((20 (17 (16 (18 19 ))))(((79 (78 ((((89 (126 ((86 (87 ((85 (125 (84 (((22 (21 23 ))(27 ((26 29 )(28 30 ))))(24 25 )))))((80 81 )(82 83 )))))(88 141 ))))(130 (90 (((91 (((92 (111 (119 (94 114 ))))(121 (122 123 )))(120 (112 (113 (115 (93 (116 (117 118 )))))))))((124 (95 100 ))(99 (98 (139 (96 97 ))))))(((110 127 )(138 (132 ((128 129 )(136 137 )))))(133 (134 135 )))))))(74 75 ))(76 77 ))))((35 36 )((41 (38 (42 (37 (39 40 )))))(((46 (48 (45 (44 (43 (108 (109 (102 103 ))))))))((47 (105 (106 (62 (104 (107 ((63 (64 65 ))((66 (67 68 ))((69 70 )(73 (71 72 )))))))))))((53 (54 (49 50 )))(51 52 ))))(61 (60 (59 (55 (57 (56 58 ))))))))))((31 32 )(33 34 )))))))))*
(0 (1 (2 (((3 (4 (12 (14 (13 15 )))))(5 (131 140 )))((11 (6 ((7 8 )(10 (9 101 )))))((20 (17 (19 (16 18 ))))((((74 ((89 (126 ((86 (87 ((85 (125 (84 (((21 (26 ((27 28 )(29 30 ))))(22 23 ))(24 25 )))))((80 81 )(82 83 )))))(88 141 ))))((75 (90 (((91 ((121 ((92 (122 123 ))(111 (114 (94 119 )))))(120 (112 (113 ((93 116 )(115 (117 118 ))))))))((100 (95 124 ))(99 (98 (96 97 )))))((((127 130 )(138 ((128 129 )(136 137 ))))(133 (134 135 )))(132 139 )))))(76 77 ))))(78 79 ))((35 36 )((41 (38 (42 (37 (39 40 )))))((((54 (45 (43 44 )))(46 48 ))((47 (105 ((106 (62 (107 ((63 ((66 (67 68 ))((69 70 )(71 (72 73 )))))(64 65 )))))(110 ((102 (108 109 ))(103 104 ))))))((49 50 )(51 (52 53 )))))(61 (60 (59 (55 (56 (57 58 ))))))))))((31 32 )(33 34 )))))))))*
(0 (2 (1 (((5 (3 (4 (12 (14 (13 15 ))))))(131 140 ))((11 (6 ((7 8 )(10 (9 101 )))))(33 ((20 (17 (19 (16 18 ))))(((79 (78 ((((89 (126 ((87 (86 ((85 (125 (84 (((21 (26 ((27 28 )(29 30 ))))(22 23 ))(24 25 )))))((80 81 )(82 83 )))))(88 141 ))))(130 (90 (((91 (113 ((121 (92 (122 123 )))((112 ((93 115 )(116 (117 118 ))))(120 (114 (111 (94 119 ))))))))((100 (95 124 ))(99 ((98 (96 97 ))(132 139 )))))(133 (135 (134 (127 (138 ((128 129 )(136 137 )))))))))))(74 75 ))(76 77 ))))((35 36 )((41 (38 (42 (37 (39 40 )))))(((46 (48 (54 (45 (43 44 )))))((47 (105 ((106 (62 (107 ((63 ((66 (67 68 ))((69 70 )(71 (72 73 )))))(64 65 )))))(110 ((102 (108 109 ))(103 104 ))))))((49 50 )(51 (52 53 )))))(61 (60 (59 (55 (56 (57 58 ))))))))))(34 (31 32 ))))))))))*
(0 (1 (2 (((5 (3 (4 (12 (14 (13 15 ))))))(131 140 ))((11 (6 ((7 8 )(10 (9 101 )))))((20 (17 (16 (18 19 ))))(((78 (79 ((((89 (126 ((86 (87 ((85 (125 (84 (((22 (21 23 ))(26 (27 (28 (29 30 )))))(24 25 )))))((80 81 )(82 83 )))))(88 141 ))))(130 (90 (((91 (((112 (92 (122 123 )))((94 119 )(114 (111 121 ))))(120 (113 ((93 115 )(116 (117 118 )))))))((100 (95 124 ))((99 (98 (96 97 )))(132 139 ))))(133 (135 (134 ((110 127 )(138 ((128 129 )(136 137 )))))))))))(74 75 ))(76 77 ))))((35 36 )((41 (38 (42 (37 (39 40 )))))(((46 (48 (45 (44 (43 (109 (108 (102 103 ))))))))((47 (105 (106 (62 (104 (107 ((63 (64 65 ))((66 (67 68 ))((69 70 )(73 (71 72 )))))))))))((53 (54 (49 50 )))(51 52 ))))(61 (60 (59 (55 (57 (56 58 ))))))))))((31 32 )(33 34 )))))))))*
(0 (1 (2 (((5 (3 (4 (12 (14 (13 15 ))))))(131 140 ))(((11 (6 (10 (9 101 ))))(7 8 ))((20 (17 (19 (16 18 ))))((((74 ((89 (126 ((87 (86 ((85 (125 (84 (((21 (22 23 ))(27 ((26 29 )(28 30 ))))(24 25 )))))((80 81 )(82 83 )))))(88 141 ))))((75 (90 (((91 (((92 (122 123 ))(111 (121 (114 (94 119 )))))(120 (112 (113 (93 ((115 116 )(117 118 ))))))))((100 (95 124 ))((99 (98 (96 97 )))(132 139 ))))(((127 130 )(138 ((128 129 )(136 137 ))))(133 (134 135 ))))))(76 77 ))))(78 79 ))(((35 36 )((46 (48 (45 (44 (43 ((109 (102 103 ))(108 110 )))))))(((47 (54 ((49 50 )(51 (52 53 )))))(105 (106 (62 (104 (107 ((63 (64 65 ))((66 (67 68 ))((69 70 )(71 (72 73 )))))))))))((59 (55 (56 (57 58 ))))(60 61 )))))(41 (38 (42 (37 (39 40 )))))))(33 (34 (31 32 ))))))))))*
(0 (1 (2 (((3 (4 (12 (14 (13 15 )))))(5 (131 140 )))((11 (6 ((7 8 )(10 (9 101 )))))(33 ((20 (17 (19 (16 18 ))))(((79 (130 ((78 (((89 (126 ((86 (87 ((85 (125 (84 (((21 (26 ((27 28 )(29 30 ))))(22 23 ))(24 25 )))))((80 81 )(82 83 )))))(88 141 ))))(90 (((91 (((92 (122 123 ))(111 ((94 119 )(114 121 ))))(120 (112 (113 ((93 (117 118 ))(115 116 )))))))((95 100 )(99 ((98 (96 97 ))(132 (124 139 ))))))(((110 127 )(138 ((128 129 )(136 137 ))))(133 (134 135 ))))))(74 75 )))(76 77 ))))((35 36 )((41 (38 (42 (37 (39 40 )))))(((46 (48 (45 (44 (43 (109 (108 (102 103 ))))))))((47 (105 (106 (62 (104 (107 ((63 (64 65 ))((66 (67 68 ))((69 70 )(73 (71 72 )))))))))))((53 (54 (49 50 )))(51 52 ))))(61 (60 (59 (55 (58 (56 57 ))))))))))(34 (31 32 ))))))))))*
(0 (1 (2 (((5 (3 (4 (12 (14 (13 15 ))))))(131 140 ))((6 (11 ((7 8 )(10 (9 101 )))))((20 (17 (18 (16 19 ))))(((79 (78 (74 ((89 (126 ((((85 (125 (84 (((22 (21 23 ))(26 (27 (28 (29 30 )))))(24 25 )))))((80 81 )(82 83 )))(86 87 ))(88 141 ))))((75 (90 (((91 (113 (((121 (92 (122 123 )))(114 (111 (94 119 ))))(120 (112 ((93 (115 116 ))(117 118 )))))))((124 (95 100 ))(99 (98 ((96 97 )(132 139 ))))))(((127 130 )(138 ((128 129 )(136 137 ))))(133 (134 135 ))))))(76 77 ))))))((35 36 )((41 (38 (42 (37 (39 40 )))))(((46 (48 (54 (45 (43 44 )))))((47 (105 ((106 (62 (107 ((63 ((66 (67 68 ))((69 70 )(71 (72 73 )))))(64 65 )))))(110 ((102 (108 109 ))(103 104 ))))))((49 50 )(51 (52 53 )))))(61 (60 (59 (55 (56 (57 58 ))))))))))((31 32 )(33 34 )))))))))*
(0 (1 (2 (((5 (3 (4 (12 (14 (13 15 ))))))(131 140 ))((11 (6 ((7 8 )(10 (9 101 )))))(33 ((20 (17 (16 (18 19 ))))(((79 (130 ((78 (74 ((89 (126 ((87 (86 ((85 (125 (84 (((23 (21 22 ))(26 ((27 28 )(29 30 ))))(24 25 )))))((80 81 )(82 83 )))))(88 141 ))))(75 (90 (((91 (113 ((121 ((92 (122 123 ))(111 (119 (94 114 )))))(120 (112 (115 (93 (116 (117 118 )))))))))((100 (95 124 ))(99 (98 (139 (96 97 ))))))((127 (138 (132 ((128 129 )(136 137 )))))(133 (134 135 )))))))))(76 77 ))))((35 36 )((41 (38 (42 (37 (39 40 )))))((((54 (45 (43 44 )))(46 48 ))((47 (105 ((106 (62 (107 ((63 (64 65 ))((66 (67 68 ))((69 70 )(73 (71 72 ))))))))(110 (104 ((102 103 )(108 109 )))))))(51 ((49 50 )(52 53 )))))(61 (60 (59 (55 (58 (56 57 ))))))))))(34 (31 32 ))))))))))*
(0 (2 (1 (((5 (3 (4 (12 (13 (14 15 ))))))(131 140 ))(11 ((6 ((7 8 )(10 (9 101 ))))((20 (17 (19 (16 18 ))))(((79 (130 ((78 (((89 (126 ((86 (87 ((85 (125 (84 (((21 (26 (27 (28 (29 30 )))))(22 23 ))(24 25 )))))((80 81 )(82 83 )))))(88 141 ))))(90 (((91 (((92 (122 123 ))(111 ((94 119 )(114 121 ))))(120 (112 (113 (93 (115 (116 (117 118 )))))))))((95 100 )(99 (124 (98 (96 97 ))))))(133 (135 (134 (127 (138 (((128 129 )(136 137 ))(132 139 ))))))))))(74 75 )))(76 77 ))))((35 36 )((41 (38 (42 (37 (39 40 )))))(((46 (48 (54 (45 (43 44 )))))((47 (105 ((106 (62 ((63 ((107 (66 (67 68 )))((69 70 )(71 (72 73 )))))(64 65 ))))(110 (104 ((102 103 )(108 109 )))))))((49 50 )(51 (52 53 )))))(61 (60 (59 (55 (56 (57 58 ))))))))))((31 32 )(33 34 ))))))))))*
(0 (2 (1 (((5 (3 (4 (12 (14 (13 15 ))))))(131 140 ))((11 (6 ((7 8 )(10 (9 101 )))))(33 ((20 (17 (16 (18 19 ))))(((79 ((((89 (126 ((86 (87 ((85 (125 (84 (((21 (26 (27 (28 (29 30 )))))(22 23 ))(24 25 )))))((80 81 )(82 83 )))))(88 141 ))))(130 (90 (((91 (113 (((121 (92 (122 123 )))(120 (112 (93 (116 (115 (117 118 )))))))(114 (111 (94 119 ))))))((124 (95 100 ))(99 (98 ((96 97 )(132 139 ))))))(133 (135 (134 (127 (138 ((128 129 )(136 137 )))))))))))(74 75 ))(78 (76 77 ))))((35 36 )((41 (38 (42 (37 (39 40 )))))(((46 (48 (45 (44 (43 (110 ((102 103 )(108 109 ))))))))((47 (105 (106 (62 (104 (107 ((63 (64 65 ))((66 (67 68 ))((69 70 )(73 (71 72 )))))))))))((53 (54 (49 50 )))(51 52 ))))(61 (60 (59 (55 (57 (56 58 ))))))))))(34 (31 32 ))))))))))*
(0 (1 (2 (((5 (3 (4 (12 (14 (13 15 ))))))(131 140 ))((11 (6 ((7 8 )(10 (9 101 )))))(33 ((20 (17 (16 (18 19 ))))((((74 ((89 (126 ((((85 (125 (84 (((21 (22 23 ))(26 (27 (28 (29 30 )))))(24 25 )))))((80 81 )(82 83 )))(86 87 ))(88 141 ))))((75 (90 ((((91 130 )(113 ((121 (92 (122 123 )))((120 (112 (116 (93 (115 (117 118 ))))))(114 (111 (94 119 )))))))((124 (95 100 ))(99 (98 (96 97 )))))((127 (135 (133 134 )))(132 (139 ((138 (128 129 ))(136 137 ))))))))(76 77 ))))(78 79 ))((35 36 )((41 (38 (42 (37 (39 40 )))))(((46 (48 (45 (44 (43 (108 (110 (109 (102 103 )))))))))((47 (105 (106 (62 (104 (107 ((63 (64 65 ))((66 (67 68 ))((69 70 )(72 (71 73 )))))))))))((53 (54 (49 50 )))(51 52 ))))(61 (60 (59 (55 (56 (57 58 ))))))))))(34 (31 32 ))))))))))*
(0 (2 (1 (((5 (3 (4 (12 (14 (13 15 ))))))(131 140 ))((11 (6 ((7 8 )(10 (9 101 )))))(33 ((20 (17 (18 (16 19 ))))(((79 (130 ((((89 (126 ((86 (87 ((85 (125 (84 (((22 (21 23 ))(26 (27 (28 (29 30 )))))(24 25 )))))((80 81 )(82 83 )))))(88 141 ))))(90 (((91 ((112 (92 ((121 (111 (94 (114 119 ))))(122 123 ))))(120 (113 (116 ((93 115 )(117 118 )))))))((124 (95 100 ))(99 (98 (139 (96 97 ))))))((127 (132 ((138 (128 129 ))(136 137 ))))(133 (134 135 ))))))(74 75 ))(78 (76 77 )))))((35 36 )((41 (38 (42 (37 (39 40 )))))(((46 (48 (54 (45 (43 44 )))))((47 (105 ((106 (62 (107 ((63 (64 65 ))((66 (67 68 ))((69 70 )(72 (71 73 ))))))))(110 (104 (103 (102 (108 109 ))))))))(51 ((49 50 )(52 53 )))))(61 (60 (59 (55 (56 (57 58 ))))))))))(34 (31 32 ))))))))))*
(0 (2 (1 (((5 (3 (4 (12 (14 (13 15 ))))))(131 140 ))((11 (6 ((7 8 )(10 (9 101 )))))(33 ((20 (17 (18 (16 19 ))))(((78 (79 ((((89 (126 ((((85 (125 (84 (((22 (21 23 ))(26 (27 (28 (29 30 )))))(24 25 )))))((80 81 )(82 83 )))(86 87 ))(88 141 ))))(130 (90 (((91 (113 (((92 (122 123 ))((111 (94 119 ))(114 121 )))(120 (112 (93 ((115 116 )(117 118 ))))))))((100 (95 124 ))(99 (98 (96 97 )))))((127 (138 (((128 129 )(136 137 ))(132 139 ))))(133 (134 135 )))))))(76 77 ))(74 75 ))))((35 36 )((41 (38 (42 (37 (39 40 )))))(((46 (48 (45 (44 (43 ((109 (102 103 ))(108 110 )))))))((47 (105 (106 (62 (104 (107 ((63 (64 65 ))((66 (67 68 ))((69 70 )(72 (71 73 )))))))))))((53 (54 (49 50 )))(51 52 ))))(61 (60 (59 (55 (57 (56 58 ))))))))))(34 (31 32 ))))))))))*
(0 (1 (2 (((3 (4 (12 (14 (13 15 )))))(5 (131 140 )))((11 (6 ((7 8 )(10 (9 101 )))))((20 (17 (16 (18 19 ))))(((78 (79 ((((89 (126 ((86 (87 ((85 (125 (84 (((23 (21 22 ))(27 (26 (28 (29 30 )))))(24 25 )))))((80 81 )(82 83 )))))(88 141 ))))(130 (90 (((91 ((121 ((92 (122 123 ))(111 (114 (94 119 )))))(120 (112 (113 ((93 116 )(115 (117 118 ))))))))((100 (95 124 ))(99 (98 (139 (96 97 ))))))((127 (138 (132 ((128 129 )(136 137 )))))(133 (134 135 )))))))(76 77 ))(74 75 ))))((35 36 )((41 (38 (42 (37 (39 40 )))))(((46 (48 (54 (45 (43 44 )))))((47 (105 ((106 (62 (107 ((63 (64 65 ))((66 (67 68 ))((69 70 )(71 (72 73 ))))))))(110 ((102 (108 109 ))(103 104 ))))))((49 50 )(51 (52 53 )))))(61 (60 (59 (55 (58 (56 57 ))))))))))(34 (33 (31 32 ))))))))))*
(0 (1 (2 (((5 (3 (4 (12 (13 (14 15 ))))))(131 140 ))((11 (6 ((7 8 )(10 (9 101 )))))((20 (17 (16 (18 19 ))))(((78 (79 (74 ((89 (126 ((((85 (125 (84 (((23 (21 22 ))(27 ((26 29 )(28 30 ))))(24 25 )))))((80 81 )(82 83 )))(86 87 ))(88 141 ))))((75 (90 ((((91 130 )((121 ((92 (122 123 ))(111 (119 (94 114 )))))(120 (112 (113 (115 ((93 116 )(117 118 ))))))))((100 (95 124 ))(99 (98 (139 (96 97 ))))))((127 (132 ((138 (128 129 ))(136 137 ))))(133 (134 135 ))))))(76 77 ))))))(((35 36 )((46 (48 (45 (44 (43 (110 (109 (102 (103 108 )))))))))(((47 (54 ((49 50 )(51 (52 53 )))))(105 (106 (62 (104 (107 ((63 (64 65 ))((66 (67 68 ))((69 70 )(71 (72 73 )))))))))))((59 (55 (56 (57 58 ))))(60 61 )))))(41 (38 (42 (37 (39 40 )))))))(33 (34 (31 32 ))))))))))*
(0 (1 (2 (((3 (4 (12 (13 (14 15 )))))(5 (131 140 )))((11 (6 ((7 8 )(10 (9 101 )))))((20 (17 (16 (18 19 ))))(((78 (79 (74 ((89 (126 ((((85 (125 (84 (((23 (21 22 ))(26 (27 (28 (29 30 )))))(24 25 )))))((80 81 )(82 83 )))(86 87 ))(88 141 ))))((75 (90 ((((91 130 )(((92 (122 123 ))(121 (111 (114 (94 119 )))))(120 (112 (113 (93 (116 (115 (117 118 )))))))))((95 100 )(99 (124 ((98 (96 97 ))(132 139 ))))))((127 (138 ((128 129 )(136 137 ))))(133 (134 135 ))))))(76 77 ))))))((35 36 )((41 (38 (42 (37 (39 40 )))))(((46 (48 (54 (45 (43 44 )))))((47 ((49 50 )(51 (52 53 ))))(105 ((106 (62 ((63 (64 65 ))(((66 107 )(67 68 ))((69 70 )(71 (72 73 )))))))(110 ((102 (108 109 ))(103 104 )))))))(61 (60 (59 (55 (57 (56 58 ))))))))))(33 (34 (31 32 ))))))))))*
(0 (1 (2 (((5 (3 (4 (12 (14 (13 15 ))))))(131 140 ))((11 (6 ((7 8 )(10 (9 101 )))))(33 ((20 (17 (18 (16 19 ))))((((((89 (126 ((87 (86 ((85 (125 (84 (((22 (21 23 ))(26 (27 (28 (29 30 )))))(24 25 )))))((80 81 )(82 83 )))))(88 141 ))))((74 75 )(76 77 )))(130 (90 (((91 (113 ((92 (122 123 ))((120 (112 (93 ((115 116 )(117 118 )))))(114 (121 (111 (94 119 ))))))))((95 100 )(99 (124 (98 (139 (96 97 )))))))(133 (135 (134 (127 (138 (132 ((128 129 )(136 137 ))))))))))))(78 79 ))((35 36 )((41 (38 (42 (37 (39 40 )))))(((46 (48 (45 (44 (43 (110 (109 (108 (102 103 )))))))))((47 (105 (106 (62 (104 (107 ((63 (64 65 ))((66 (67 68 ))((69 70 )(71 (72 73 )))))))))))((53 (54 (49 50 )))(51 52 ))))(61 (60 (59 (55 (57 (56 58 ))))))))))(34 (31 32 ))))))))))*
(0 (1 (2 (((5 (3 (4 (12 (13 (14 15 ))))))(131 140 ))((6 (11 ((7 8 )(10 (9 101 )))))((20 (17 (18 (16 19 ))))(((79 (78 (74 ((89 (126 ((87 (86 ((85 (125 (84 (((21 (26 ((27 28 )(29 30 ))))(22 23 ))(24 25 )))))((80 81 )(82 83 )))))(88 141 ))))((75 (90 ((((91 130 )(113 (((92 (111 (119 (94 114 ))))(121 (122 123 )))(120 (112 ((116 (93 115 ))(117 118 )))))))((100 (95 124 ))(99 (98 (139 (96 97 ))))))((127 (132 (138 ((128 129 )(136 137 )))))(133 (134 135 ))))))(76 77 ))))))((35 36 )((41 (38 (42 (37 (39 40 )))))(((46 (48 (54 (45 (43 44 )))))((47 (105 ((106 (62 (107 ((63 (64 65 ))((66 (67 68 ))((69 70 )(71 (72 73 ))))))))(110 ((102 (108 109 ))(103 104 ))))))((49 50 )(51 (52 53 )))))(61 (60 (59 (55 (57 (56 58 ))))))))))((31 32 )(33 34 )))))))))*
(0 (1 (2 (((5 (3 (4 (12 (14 (13 15 ))))))(131 140 ))((11 (6 ((7 8 )(10 (9 101 )))))(33 ((20 (17 (16 (18 19 ))))(((79 (78 (74 ((89 (126 ((86 (87 ((85 (125 (84 (((21 (22 23 ))(26 ((27 28 )(29 30 ))))(24 25 )))))((80 81 )(82 83 )))))(88 141 ))))((75 (90 ((((91 130 )(113 ((92 (121 (122 123 )))(120 ((112 ((115 (93 116 ))(117 118 )))(114 (111 (94 119 ))))))))((100 (95 124 ))(99 (98 (139 (96 97 ))))))((127 (132 (138 ((128 129 )(136 137 )))))(133 (134 135 ))))))(76 77 ))))))((35 36 )((41 (38 (42 (37 (39 40 )))))(((46 (48 (54 (45 (43 44 )))))((47 (105 ((106 (62 (107 ((63 ((66 (67 68 ))((69 70 )(73 (71 72 )))))(64 65 )))))(110 (104 (103 (102 (108 109 ))))))))(51 ((49 50 )(52 53 )))))(61 (60 (59 (55 (56 (57 58 ))))))))))(34 (31 32 ))))))))))*
(0 (1 (2 (((5 (3 (4 (12 (13 (14 15 ))))))(131 140 ))((6 (11 ((7 8 )(10 (9 101 )))))((20 (17 (18 (16 19 ))))(((78 (79 (74 ((89 (126 ((((85 (125 (84 (((22 (21 23 ))(26 ((27 28 )(29 30 ))))(24 25 )))))((80 81 )(82 83 )))(86 87 ))(88 141 ))))((75 (90 ((((91 130 )((121 ((92 (122 123 ))(111 (119 (94 114 )))))(120 (112 (113 (93 (115 (116 (117 118 )))))))))((95 100 )(99 (124 (98 (96 97 ))))))((127 (134 (133 135 )))(132 (139 ((138 (128 129 ))(136 137 ))))))))(76 77 ))))))((35 36 )((41 (38 (42 (37 (39 40 )))))(((46 (48 (54 (45 (43 44 )))))((47 (105 ((106 (62 ((63 ((107 (66 (67 68 )))((69 70 )(73 (71 72 )))))(64 65 ))))(110 ((102 (108 109 ))(103 104 ))))))(51 ((49 50 )(52 53 )))))(61 (60 (59 (55 (57 (56 58 ))))))))))(34 (33 (31 32 ))))))))))*
(0 (2 (1 (((3 (4 (12 (14 (13 15 )))))(5 (131 140 )))((11 (6 ((7 8 )(10 (9 101 )))))(33 ((20 (17 (19 (16 18 ))))(((79 (78 (74 ((89 (126 ((86 (87 ((85 (125 (84 (((23 (21 22 ))(27 (26 (28 (29 30 )))))(24 25 )))))((80 81 )(82 83 )))))(88 141 ))))((75 (90 (((91 (113 (((92 (122 123 ))((94 119 )(114 (111 121 ))))(120 (112 ((93 115 )(116 (117 118 ))))))))((100 (95 124 ))(99 (98 (96 97 )))))((((127 130 )(138 ((128 129 )(136 137 ))))(133 (134 135 )))(132 139 )))))(76 77 ))))))((35 36 )((41 (38 (42 (37 (39 40 )))))(((46 (48 (54 (45 (43 44 )))))((47 ((49 50 )(51 (52 53 ))))(105 ((106 (62 ((63 (64 65 ))((66 (67 68 ))(107 ((69 70 )(72 (71 73 ))))))))(110 (104 (103 (102 (108 109 )))))))))(61 (60 (59 (55 (56 (57 58 ))))))))))(34 (31 32 ))))))))))*
(0 (1 (2 (((5 (3 (4 (12 (14 (13 15 ))))))(131 140 ))((11 (6 ((7 8 )(10 (9 101 )))))(33 ((20 (17 (18 (16 19 ))))(((78 (79 ((((89 (126 ((((85 (125 (84 (((23 (21 22 ))(26 ((27 28 )(29 30 ))))(24 25 )))))((80 81 )(82 83 )))(86 87 ))(88 141 ))))(130 (90 (((91 (113 (((92 (122 123 ))(114 (121 (111 (94 119 )))))(120 (112 ((116 (93 115 ))(117 118 )))))))((124 (95 100 ))((98 (96 97 ))(99 (132 139 )))))((127 (138 ((128 129 )(136 137 ))))(133 (134 135 )))))))(76 77 ))(74 75 ))))((35 36 )((41 (38 (42 (37 (39 40 )))))(((46 (48 (45 (44 (43 (110 ((102 103 )(108 109 ))))))))((47 (105 (106 (62 (104 (107 ((63 (64 65 ))((66 (67 68 ))((69 70 )(71 (72 73 )))))))))))((53 (54 (49 50 )))(51 52 ))))(61 (60 (59 (55 (57 (56 58 ))))))))))(34 (31 32 ))))))))))*
(0 (1 (2 (((5 (3 (4 (12 (14 (13 15 ))))))(131 140 ))((6 (11 ((7 8 )(10 (9 101 )))))((20 (17 (16 (18 19 ))))(((79 (78 ((((89 (126 ((86 (87 ((85 (125 (84 (((23 (21 22 ))(26 ((27 28 )(29 30 ))))(24 25 )))))((80 81 )(82 83 )))))(88 141 ))))(130 (90 (((91 ((121 ((92 (122 123 ))(111 (94 (114 119 )))))(120 (112 (113 (93 (115 (116 (117 118 )))))))))((124 (95 100 ))((98 (96 97 ))(99 (132 139 )))))(133 (135 (134 (127 (138 ((128 129 )(136 137 )))))))))))(74 75 ))(76 77 ))))((35 36 )((41 (38 (42 (37 (39 40 )))))(((46 (48 (54 (45 (43 44 )))))((47 ((49 50 )(51 (52 53 ))))(105 ((106 (62 (107 ((63 (64 65 ))((66 (67 68 ))((69 70 )(71 (72 73 ))))))))(110 (104 (103 (102 (108 109 )))))))))(61 (60 (59 (55 (56 (57 58 ))))))))))(34 (33 (31 32 ))))))))))*
(0 (1 (2 (((5 (3 (4 (12 (14 (13 15 ))))))(131 140 ))((11 (6 ((7 8 )(10 (9 101 )))))(33 ((20 (17 (18 (16 19 ))))(((78 (79 (74 ((89 (126 ((86 (87 ((85 (125 (84 (((21 (26 (27 (28 (29 30 )))))(22 23 ))(24 25 )))))((80 81 )(82 83 )))))(88 141 ))))((75 (90 ((((91 130 )(113 ((92 (122 123 ))((120 (112 ((93 (117 118 ))(115 116 ))))((94 119 )(114 (111 121 )))))))((100 (95 124 ))(99 (98 (96 97 )))))((127 (132 (139 (138 ((128 129 )(136 137 ))))))(133 (134 135 ))))))(76 77 ))))))((35 36 )((41 (38 (42 (37 (39 40 )))))(((46 (48 (54 (45 (43 44 )))))((47 ((49 50 )(51 (52 53 ))))(105 ((106 (62 (107 ((63 ((66 (67 68 ))((69 70 )(71 (72 73 )))))(64 65 )))))(110 (104 (103 (102 (108 109 )))))))))(61 (60 (59 (55 (57 (56 58 ))))))))))(34 (31 32 ))))))))))*
(0 (1 (2 (((3 (4 (12 (14 (13 15 )))))(5 (131 140 )))((11 (6 ((7 8 )(10 (9 101 )))))(33 ((20 (17 (19 (16 18 ))))((((74 ((89 (126 ((((85 (125 (84 (((21 (22 23 ))(26 ((27 28 )(29 30 ))))(24 25 )))))((80 81 )(82 83 )))(86 87 ))(88 141 ))))((75 (90 (((91 (113 ((92 (122 123 ))((120 (112 ((115 (93 116 ))(117 118 ))))((94 119 )(114 (111 121 )))))))((124 (95 100 ))(99 (98 (96 97 )))))((((127 130 )(138 ((128 129 )(136 137 ))))(133 (134 135 )))(132 139 )))))(76 77 ))))(78 79 ))((35 36 )((41 (38 (42 (37 (39 40 )))))(((46 (48 (54 (45 (43 44 )))))((47 ((49 50 )(51 (52 53 ))))(105 ((106 (62 (107 ((63 ((66 (67 68 ))((69 70 )(73 (71 72 )))))(64 65 )))))(110 (104 (103 (102 (108 109 )))))))))(61 (60 (59 (55 (57 (56 58 ))))))))))(34 (31 32 ))))))))))*
(0 (1 (2 (((5 (3 (4 (12 (14 (13 15 ))))))(131 140 ))((11 (6 ((7 8 )(10 (9 101 )))))((20 (17 (16 (18 19 ))))((((74 ((89 (126 ((86 (87 ((85 (125 (84 (((22 (21 23 ))(27 ((26 29 )(28 30 ))))(24 25 )))))((80 81 )(82 83 )))))(88 141 ))))((75 (90 ((((91 130 )(113 ((121 ((92 (122 123 ))(111 (119 (94 114 )))))(120 (112 (93 (115 (116 (117 118 )))))))))((100 (95 124 ))(99 (98 (139 (96 97 ))))))((127 (132 (138 ((128 129 )(136 137 )))))(133 (134 135 ))))))(76 77 ))))(78 79 ))((35 36 )((41 (38 (42 (37 (39 40 )))))(((46 (48 (45 (44 (43 (108 (110 (109 (102 103 )))))))))((47 (105 (106 (62 (104 (107 ((63 (64 65 ))((66 (67 68 ))((69 70 )(72 (71 73 )))))))))))((53 (54 (49 50 )))(51 52 ))))(61 (60 (59 (55 (57 (56 58 ))))))))))(34 (33 (31 32 ))))))))))*
(0 (2 (1 (((3 (4 (12 (14 (13 15 )))))(5 (131 140 )))(11 ((6 ((7 8 )(10 (9 101 ))))((20 (17 (19 (16 18 ))))(((78 (79 ((((89 (126 ((87 (86 ((85 (125 (84 (((22 (21 23 ))(27 ((26 29 )(28 30 ))))(24 25 )))))((80 81 )(82 83 )))))(88 141 ))))(130 (90 (((91 (113 (((92 (122 123 ))(111 (121 (114 (94 119 )))))(120 (112 ((115 (93 116 ))(117 118 )))))))((95 100 )(99 ((98 (96 97 ))(132 (124 139 ))))))((127 (138 ((128 129 )(136 137 ))))(133 (134 135 )))))))(74 75 ))(76 77 ))))((35 36 )((41 (38 (42 (37 (39 40 )))))(((46 (48 (54 (45 (43 44 )))))((47 ((49 50 )(51 (52 53 ))))(105 ((106 (62 (107 ((63 ((66 (67 68 ))((69 70 )(71 (72 73 )))))(64 65 )))))(110 (104 ((102 103 )(108 109 ))))))))(61 (60 (59 (55 (58 (56 57 ))))))))))(33 (34 (31 32 )))))))))))*
(0 (2 (1 (((5 (3 (4 (12 (14 (13 15 ))))))(131 140 ))(11 ((6 ((7 8 )(10 (9 101 ))))((20 (17 (18 (16 19 ))))(((79 (78 (74 ((89 (126 ((87 (86 ((85 (125 (84 (((22 (21 23 ))(27 (26 (28 (29 30 )))))(24 25 )))))((80 81 )(82 83 )))))(88 141 ))))((75 (90 (((91 (((92 (111 (94 (114 119 ))))(121 (122 123 )))(120 (112 (113 ((115 (93 116 ))(117 118 )))))))((124 (95 100 ))(99 (98 (96 97 )))))((((127 130 )(138 ((128 129 )(136 137 ))))(133 (134 135 )))(132 139 )))))(76 77 ))))))((35 36 )((41 (38 (42 (37 (39 40 )))))((((54 (45 (43 44 )))(46 48 ))((47 ((49 50 )(51 (52 53 ))))(105 ((106 (62 (107 ((63 (64 65 ))((66 (67 68 ))((69 70 )(73 (71 72 ))))))))(110 (104 (103 (102 (108 109 )))))))))(61 (60 (59 (55 (56 (57 58 ))))))))))(33 (34 (31 32 )))))))))))*
(0 (2 (1 (((3 (4 (12 (14 (13 15 )))))(5 (131 140 )))((11 (6 ((7 8 )(10 (9 101 )))))(33 ((20 (17 (16 (18 19 ))))(((79 ((((89 (126 ((((85 (125 (84 (((21 (22 23 ))(27 ((26 29 )(28 30 ))))(24 25 )))))((80 81 )(82 83 )))(86 87 ))(88 141 ))))(130 (90 (((91 (((92 (122 123 ))(121 (111 (119 (94 114 )))))(120 (112 (113 ((93 (115 116 ))(117 118 )))))))((95 100 )((99 (98 (96 97 )))(132 (124 139 )))))((127 (138 ((128 129 )(136 137 ))))(133 (134 135 )))))))(74 75 ))(78 (76 77 ))))((35 36 )((41 (38 (42 (37 (39 40 )))))(((46 (48 (45 (44 (43 (110 ((102 103 )(108 109 ))))))))((47 (105 (106 (62 (104 (107 ((63 (64 65 ))((66 (67 68 ))((69 70 )(71 (72 73 )))))))))))((53 (54 (49 50 )))(51 52 ))))(61 (60 (59 (55 (57 (56 58 ))))))))))(34 (31 32 ))))))))))*
(0 (2 (1 (((5 (3 (4 (12 (14 (13 15 ))))))(131 140 ))((11 (6 ((7 8 )(10 (9 101 )))))(33 ((20 (17 (16 (18 19 ))))(((79 (78 (74 ((89 (126 ((((85 (125 (84 (((21 (22 23 ))(26 ((27 28 )(29 30 ))))(24 25 )))))((80 81 )(82 83 )))(86 87 ))(88 141 ))))((75 (90 ((((91 130 )(113 ((92 (121 (122 123 )))(120 ((112 (115 ((93 116 )(117 118 ))))(114 (111 (94 119 ))))))))((124 (95 100 ))(99 (98 (96 97 )))))(127 ((132 (139 (138 ((128 129 )(136 137 )))))(134 (133 135 )))))))(76 77 ))))))((35 36 )((41 (38 (42 (37 (39 40 )))))(((46 (48 (54 (45 (43 44 )))))((47 ((49 50 )(51 (52 53 ))))(105 ((106 (62 ((63 (64 65 ))(107 ((66 (67 68 ))((69 70 )(72 (71 73 ))))))))(110 ((102 (108 109 ))(103 104 )))))))(61 (60 (59 (55 (58 (56 57 ))))))))))(34 (31 32 ))))))))))*
(0 (1 (2 (((3 (4 (12 (14 (13 15 )))))(5 (131 140 )))(((6 11 )((7 8 )(10 (9 101 ))))((20 (17 (18 (16 19 ))))(((78 (79 (74 ((89 (126 ((((85 (125 (84 (((21 (26 (27 (28 (29 30 )))))(22 23 ))(24 25 )))))((80 81 )(82 83 )))(86 87 ))(88 141 ))))((75 (90 ((((91 130 )(113 ((121 ((92 (122 123 ))(111 (119 (94 114 )))))(120 (112 (115 ((93 116 )(117 118 ))))))))((95 100 )(99 (124 (98 (139 (96 97 )))))))(((110 127 )(138 (132 ((128 129 )(136 137 )))))(133 (134 135 ))))))(76 77 ))))))((35 36 )((41 (38 (42 (37 (39 40 )))))(((46 (48 (45 (44 (43 (109 (102 (103 108 ))))))))((47 (105 (106 (62 (104 (107 ((63 (64 65 ))((66 (67 68 ))((69 70 )(73 (71 72 )))))))))))((53 (54 (49 50 )))(51 52 ))))(61 (60 (59 (55 (57 (56 58 ))))))))))(34 (33 (31 32 ))))))))))*
(0 (1 (2 (((5 (3 (4 (12 (14 (13 15 ))))))(131 140 ))((11 (6 ((7 8 )(10 (9 101 )))))((20 (17 (18 (16 19 ))))(((((((89 (126 ((87 (86 ((85 (125 (84 (((21 (26 (27 (28 (29 30 )))))(22 23 ))(24 25 )))))((80 81 )(82 83 )))))(88 141 ))))(130 (90 (((91 (((92 (121 (122 123 )))(114 (111 (94 119 ))))(120 (112 (113 (115 ((93 116 )(117 118 ))))))))((95 100 )((98 (96 97 ))(99 (132 (124 139 ))))))(133 (135 (134 (127 (138 ((128 129 )(136 137 )))))))))))(76 77 ))(74 75 ))(78 79 ))((35 36 )((41 (38 (42 (37 (39 40 )))))(((46 (48 (54 (45 (43 44 )))))((47 (105 ((106 (62 (107 ((63 (64 65 ))((66 (67 68 ))((69 70 )(71 (72 73 ))))))))(110 (104 (103 (102 (108 109 ))))))))(51 ((49 50 )(52 53 )))))(61 (60 (59 (55 (57 (56 58 ))))))))))((31 32 )(33 34 )))))))))*
(0 (1 (2 (((3 (4 (12 (14 (13 15 )))))(5 (131 140 )))((11 (6 ((7 8 )(10 (9 101 )))))(33 ((20 (17 (19 (16 18 ))))(((79 (78 (74 ((89 (126 ((87 (86 ((85 (125 (84 (((23 (21 22 ))(26 (27 (28 (29 30 )))))(24 25 )))))((80 81 )(82 83 )))))(88 141 ))))((75 (90 (((91 (113 ((121 (92 (122 123 )))((112 (93 (115 (116 (117 118 )))))(120 (114 (111 (94 119 ))))))))((124 (95 100 ))(99 (98 (96 97 )))))((((127 130 )(138 ((128 129 )(136 137 ))))(133 (134 135 )))(132 139 )))))(76 77 ))))))((35 36 )((41 (38 (42 (37 (39 40 )))))(((46 (48 (45 (44 (43 (108 (110 (109 (102 103 )))))))))((47 (105 (106 (62 (104 (107 ((63 (64 65 ))((66 (67 68 ))((69 70 )(71 (72 73 )))))))))))((53 (54 (49 50 )))(51 52 ))))(61 (60 (59 (55 (58 (56 57 ))))))))))(34 (31 32 ))))))))))*
(0 (2 (1 (((5 (3 (4 (12 (14 (13 15 ))))))(131 140 ))((11 (6 ((7 8 )(10 (9 101 )))))(33 ((20 (17 (19 (16 18 ))))(((((((89 (126 ((86 (87 ((85 (125 (84 (((21 (22 23 ))(26 (27 (28 (29 30 )))))(24 25 )))))((80 81 )(82 83 )))))(88 141 ))))(130 (90 (((91 (113 (((92 (122 123 ))(120 (112 (115 (116 (93 (117 118 )))))))((94 119 )(114 (111 121 ))))))((124 (95 100 ))(99 (98 (96 97 )))))((127 (132 (139 ((138 (128 129 ))(136 137 )))))(133 (134 135 )))))))(76 77 ))(74 75 ))(78 79 ))((35 36 )((41 (38 (42 (37 (39 40 )))))(((46 (48 (54 (45 (43 44 )))))((47 (105 ((106 (62 (107 ((63 (64 65 ))((66 (67 68 ))((69 70 )(71 (72 73 ))))))))(110 ((102 (108 109 ))(103 104 ))))))(51 ((49 50 )(52 53 )))))(61 (60 (59 (55 (56 (57 58 ))))))))))(34 (31 32 ))))))))))*
(0 (1 (2 (((3 (4 (12 (13 (14 15 )))))(5 (131 140 )))((6 (11 ((7 8 )(10 (9 101 )))))((20 (17 (16 (18 19 ))))(((79 (78 ((((89 (126 ((86 (87 ((85 (125 (84 (((22 (21 23 ))(27 ((26 29 )(28 30 ))))(24 25 )))))((80 81 )(82 83 )))))(88 141 ))))(130 (90 (((91 (((92 (122 123 ))(114 (121 (111 (94 119 )))))(120 (112 (113 (115 (116 (93 (117 118 )))))))))((124 (95 100 ))(99 ((98 (96 97 ))(132 139 )))))((127 (138 ((128 129 )(136 137 ))))(133 (134 135 )))))))(74 75 ))(76 77 ))))((35 36 )((41 (38 (42 (37 (39 40 )))))(((46 (48 (54 (45 (43 44 )))))((47 ((49 50 )(51 (52 53 ))))(105 ((106 (62 (107 ((63 (64 65 ))((66 (67 68 ))((69 70 )(73 (71 72 ))))))))(110 (104 (103 (102 (108 109 )))))))))(61 (60 (59 (55 (57 (56 58 ))))))))))(34 (33 (31 32 ))))))))))*
(0 (1 (2 (((3 (4 (12 (14 (13 15 )))))(5 (131 140 )))((11 (6 ((7 8 )(10 (9 101 )))))(33 ((20 (17 (16 (18 19 ))))(((79 (78 (74 ((89 (126 ((87 (86 ((85 (125 (84 (((23 (21 22 ))(27 (26 (28 (29 30 )))))(24 25 )))))((80 81 )(82 83 )))))(88 141 ))))((75 (90 ((((91 130 )(((92 (122 123 ))(121 (111 (119 (94 114 )))))(120 (112 (113 (93 (116 (115 (117 118 )))))))))((124 (95 100 ))(99 ((98 (96 97 ))(132 139 )))))((127 (138 ((128 129 )(136 137 ))))(133 (134 135 ))))))(76 77 ))))))((35 36 )((41 (38 (42 (37 (39 40 )))))((((54 (45 (43 44 )))(46 48 ))((47 (105 ((106 (62 (107 ((63 ((66 (67 68 ))((69 70 )(71 (72 73 )))))(64 65 )))))(110 (104 (103 (102 (108 109 ))))))))((49 50 )(51 (52 53 )))))(61 (60 (59 (55 (58 (56 57 ))))))))))(34 (31 32 ))))))))))*
(0 (1 (2 (((5 (3 (4 (12 (14 (13 15 ))))))(131 140 ))((6 (11 ((7 8 )(10 (9 101 )))))((20 (17 (18 (16 19 ))))(((78 (79 ((((89 (126 ((86 (87 ((85 (125 (84 (((21 (22 23 ))(26 ((27 28 )(29 30 ))))(24 25 )))))((80 81 )(82 83 )))))(88 141 ))))(130 (90 (((91 ((121 ((92 (122 123 ))(111 (94 (114 119 )))))(120 (112 (113 ((93 (117 118 ))(115 116 )))))))((100 (95 124 ))(99 (98 (96 97 )))))(133 (135 (134 ((110 127 )(138 (((128 129 )(136 137 ))(132 139 )))))))))))(76 77 ))(74 75 ))))((35 36 )((41 (38 (42 (37 (39 40 )))))(((46 (48 (45 (44 (43 (109 (108 (102 103 ))))))))((47 (105 (106 (62 (104 (107 ((63 (64 65 ))((66 (67 68 ))((69 70 )(71 (72 73 )))))))))))((53 (54 (49 50 )))(51 52 ))))(61 (60 (59 (55 (56 (57 58 ))))))))))(34 (33 (31 32 ))))))))))*
(0 (2 (1 (((5 (3 (4 (12 (14 (13 15 ))))))(131 140 ))((11 (6 ((7 8 )(10 (9 101 )))))(33 ((20 (17 (19 (16 18 ))))(((79 (78 ((((89 (126 ((87 (86 ((85 (125 (84 (((21 (22 23 ))(27 (26 (28 (29 30 )))))(24 25 )))))((80 81 )(82 83 )))))(88 141 ))))(130 (90 (((91 (113 ((121 (92 (122 123 )))((112 (116 (93 (115 (117 118 )))))(120 (114 (111 (94 119 ))))))))((100 (95 124 ))(99 (98 (96 97 )))))((127 (138 (((128 129 )(136 137 ))(132 139 ))))(133 (134 135 )))))))(74 75 ))(76 77 ))))((35 36 )((41 (38 (42 (37 (39 40 )))))(((46 (48 (54 (45 (43 44 )))))((47 ((49 50 )(51 (52 53 ))))(105 ((106 (62 (107 ((63 (64 65 ))((66 (67 68 ))((69 70 )(72 (71 73 ))))))))(110 ((102 (108 109 ))(103 104 )))))))(61 (60 (59 (55 (57 (56 58 ))))))))))(34 (31 32 ))))))))))*
(0 (2 (1 (((3 (4 (12 (13 (14 15 )))))(5 (131 140 )))(11 ((6 ((7 8 )(10 (9 101 ))))((20 (17 (16 (18 19 ))))(((((((89 (126 ((86 (87 ((85 (125 (84 (((21 (26 (27 (28 (29 30 )))))(22 23 ))(24 25 )))))((80 81 )(82 83 )))))(88 141 ))))(130 (90 (((91 (113 (((92 (111 (119 (94 114 ))))(121 (122 123 )))(120 (112 ((93 (115 116 ))(117 118 )))))))((100 (95 124 ))(99 (98 (96 97 )))))((127 (138 (((128 129 )(136 137 ))(132 139 ))))(133 (134 135 )))))))(76 77 ))(74 75 ))(78 79 ))((35 36 )((41 (38 (42 (37 (39 40 )))))(((46 (48 (54 (45 (43 44 )))))((47 ((49 50 )(51 (52 53 ))))(105 ((106 (62 (107 ((63 (64 65 ))((66 (67 68 ))((69 70 )(72 (71 73 ))))))))(110 (104 (103 (102 (108 109 )))))))))(61 (60 (59 (55 (58 (56 57 ))))))))))((31 32 )(33 34 ))))))))))*
(0 (1 (2 (((5 (3 (4 (12 (14 (13 15 ))))))(131 140 ))((6 (11 ((7 8 )(10 (9 101 )))))((20 (17 (16 (18 19 ))))(((78 (79 (74 ((89 (126 ((87 (86 ((85 (125 (84 (((21 (22 23 ))(26 (27 (28 (29 30 )))))(24 25 )))))((80 81 )(82 83 )))))(88 141 ))))((75 (90 (((91 (113 (((92 (111 (114 (94 119 ))))(121 (122 123 )))(120 (112 (93 ((115 116 )(117 118 ))))))))((124 (95 100 ))((99 (98 (96 97 )))(132 139 ))))(((127 130 )(138 ((128 129 )(136 137 ))))(133 (134 135 ))))))(76 77 ))))))((35 36 )((41 (38 (42 (37 (39 40 )))))(((46 (48 (54 (45 (43 44 )))))((47 ((49 50 )(51 (52 53 ))))(105 ((106 (62 (107 ((63 ((66 (67 68 ))((69 70 )(71 (72 73 )))))(64 65 )))))(110 (104 ((102 103 )(108 109 ))))))))(61 (60 (59 (55 (57 (56 58 ))))))))))(33 (34 (31 32 ))))))))))*
(0 (2 (1 (((3 (4 (12 (14 (13 15 )))))(5 (131 140 )))((11 (6 ((7 8 )(10 (9 101 )))))(33 ((20 (17 (16 (18 19 ))))(((78 (79 ((((89 (126 ((((85 (125 (84 (((23 (21 22 ))(26 (27 (28 (29 30 )))))(24 25 )))))((80 81 )(82 83 )))(86 87 ))(88 141 ))))(130 (90 (((91 (113 ((121 (92 (122 123 )))((120 (112 (115 ((93 116 )(117 118 )))))(114 (111 (94 119 )))))))((100 (95 124 ))(99 (98 (139 (96 97 ))))))(133 (135 (134 (127 (138 (132 ((128 129 )(136 137 ))))))))))))(76 77 ))(74 75 ))))((35 36 )((41 (38 (42 (37 (39 40 )))))(((46 (48 (54 (45 (43 44 )))))((47 (105 ((106 (62 (107 ((63 (64 65 ))((66 (67 68 ))((69 70 )(73 (71 72 ))))))))(110 ((102 (108 109 ))(103 104 ))))))(51 ((49 50 )(52 53 )))))(61 (60 (59 (55 (58 (56 57 ))))))))))(34 (31 32 ))))))))))*
(0 (1 (2 (((5 (3 (4 (12 (14 (13 15 ))))))(131 140 ))((6 (11 ((7 8 )(10 (9 101 )))))((20 (17 (16 (18 19 ))))(((79 (78 ((((89 (126 ((86 (87 ((85 (125 (84 (((22 (21 23 ))(26 ((27 28 )(29 30 ))))(24 25 )))))((80 81 )(82 83 )))))(88 141 ))))(130 (90 (((91 ((112 ((92 (122 123 ))(114 ((94 119 )(111 121 )))))(120 (113 ((116 (93 115 ))(117 118 ))))))((100 (95 124 ))((99 (98 (96 97 )))(132 139 ))))(133 (135 (134 (127 (138 ((128 129 )(136 137 )))))))))))(74 75 ))(76 77 ))))((35 36 )((41 (38 (42 (37 (39 40 )))))(((46 (48 (54 (45 (43 44 )))))((47 ((49 50 )(51 (52 53 ))))(105 ((106 (62 ((63 (((66 107 )(67 68 ))((69 70 )(73 (71 72 )))))(64 65 ))))(110 (104 ((102 103 )(108 109 ))))))))(61 (60 (59 (55 (56 (57 58 ))))))))))((31 32 )(33 34 )))))))))*
(0 (1 (2 (((5 (3 (4 (12 (14 (13 15 ))))))(131 140 ))((11 (6 ((7 8 )(10 (9 101 )))))(33 ((20 (17 (19 (16 18 ))))((((74 ((89 (126 ((86 (87 ((85 (125 (84 (((22 (21 23 ))(26 ((27 28 )(29 30 ))))(24 25 )))))((80 81 )(82 83 )))))(88 141 ))))((75 (90 (((91 (113 ((121 ((92 (122 123 ))(111 (119 (94 114 )))))(120 (112 ((116 (93 115 ))(117 118 )))))))((100 (95 124 ))(99 (98 (96 97 )))))((((127 130 )(138 ((128 129 )(136 137 ))))(133 (134 135 )))(132 139 )))))(76 77 ))))(78 79 ))((35 36 )((41 (38 (42 (37 (39 40 )))))(((46 (48 (54 (45 (43 44 )))))((47 (105 ((106 (62 (107 ((63 (64 65 ))((66 (67 68 ))((69 70 )(71 (72 73 ))))))))(110 (104 (103 (102 (108 109 ))))))))(51 ((49 50 )(52 53 )))))(61 (60 (59 (55 (58 (56 57 ))))))))))(34 (31 32 ))))))))))*
(0 (1 (2 (((5 (3 (4 (12 (14 (13 15 ))))))(131 140 ))((11 (6 ((7 8 )(10 (9 101 )))))(33 ((20 (17 (16 (18 19 ))))(((78 (79 ((((89 (126 ((((85 (125 (84 (((21 (22 23 ))(26 (27 (28 (29 30 )))))(24 25 )))))((80 81 )(82 83 )))(86 87 ))(88 141 ))))(130 (90 (((91 (113 (((92 (111 (94 (114 119 ))))(121 (122 123 )))(120 (112 (115 (93 (116 (117 118 )))))))))((124 (95 100 ))((98 (96 97 ))(99 (132 139 )))))(133 (135 (134 (127 (138 ((128 129 )(136 137 )))))))))))(74 75 ))(76 77 ))))((35 36 )((41 (38 (42 (37 (39 40 )))))(((46 (48 (45 (44 (43 (110 (109 (108 (102 103 )))))))))((47 (105 (106 (62 (104 (107 ((63 (64 65 ))((66 (67 68 ))((69 70 )(72 (71 73 )))))))))))((53 (54 (49 50 )))(51 52 ))))(61 (60 (59 (55 (56 (57 58 ))))))))))(34 (31 32 ))))))))))*
(0 (2 (1 (((5 (3 (4 (12 (13 (14 15 ))))))(131 140 ))(11 ((6 ((7 8 )(10 (9 101 ))))((20 (17 (16 (18 19 ))))((((74 ((89 (126 ((87 (86 ((85 (125 (84 (((21 (22 23 ))(27 ((26 29 )(28 30 ))))(24 25 )))))((80 81 )(82 83 )))))(88 141 ))))((75 (90 (((91 (113 ((92 (121 (122 123 )))(120 ((112 ((93 (115 116 ))(117 118 )))(114 (111 (94 119 ))))))))((124 (95 100 ))(99 (98 (96 97 )))))((((127 130 )(138 ((128 129 )(136 137 ))))(133 (134 135 )))(132 139 )))))(76 77 ))))(78 79 ))((35 36 )((41 (38 (42 (37 (39 40 )))))(((46 (48 (54 (45 (43 44 )))))((47 ((49 50 )(51 (52 53 ))))(105 ((106 (62 ((63 (64 65 ))((107 (66 (67 68 )))((69 70 )(72 (71 73 )))))))(110 (104 (103 (102 (108 109 )))))))))(61 (60 (59 (55 (57 (56 58 ))))))))))(33 (34 (31 32 )))))))))))*
(0 (1 (2 (((3 (4 (12 (14 (13 15 )))))(5 (131 140 )))((6 (11 ((7 8 )(10 (9 101 )))))((20 (17 (18 (16 19 ))))(((79 (78 (74 ((89 (126 ((86 (87 ((85 (125 (84 (((21 (26 (27 (28 (29 30 )))))(22 23 ))(24 25 )))))((80 81 )(82 83 )))))(88 141 ))))((75 (90 ((((91 130 )(113 ((92 (121 (122 123 )))(120 ((112 ((93 (117 118 ))(115 116 )))(114 (111 (94 119 ))))))))((100 (95 124 ))(99 (98 (96 97 )))))((127 (134 (133 135 )))(132 (139 (138 ((128 129 )(136 137 )))))))))(76 77 ))))))((35 36 )((41 (38 (42 (37 (39 40 )))))(((46 (48 (54 (45 (43 44 )))))((47 ((49 50 )(51 (52 53 ))))(105 ((106 (62 (107 ((63 ((66 (67 68 ))((69 70 )(73 (71 72 )))))(64 65 )))))(110 ((102 (108 109 ))(103 104 )))))))(61 (60 (59 (55 (57 (56 58 ))))))))))((31 32 )(33 34 )))))))))*
(0 (1 (2 (((5 (3 (4 (12 (14 (13 15 ))))))(131 140 ))((11 (6 ((7 8 )(10 (9 101 )))))(33 ((20 (17 (16 (18 19 ))))(((78 (79 ((((89 (126 ((87 (86 ((85 (125 (84 (((21 (26 ((27 28 )(29 30 ))))(22 23 ))(24 25 )))))((80 81 )(82 83 )))))(88 141 ))))(130 (90 (((91 (113 (((92 (122 123 ))(111 (121 (114 (94 119 )))))(120 (112 ((93 115 )(116 (117 118 ))))))))((124 (95 100 ))(99 ((98 (96 97 ))(132 139 )))))(133 (135 (134 (127 (138 ((128 129 )(136 137 )))))))))))(76 77 ))(74 75 ))))((35 36 )((41 (38 (42 (37 (39 40 )))))(((46 (48 (54 (45 (43 44 )))))((47 ((49 50 )(51 (52 53 ))))(105 ((106 (62 (107 ((63 ((66 (67 68 ))((69 70 )(71 (72 73 )))))(64 65 )))))(110 (104 ((102 103 )(108 109 ))))))))(61 (60 (59 (55 (56 (57 58 ))))))))))(34 (31 32 ))))))))))*
(0 (2 (1 (((3 (4 (12 (14 (13 15 )))))(5 (131 140 )))((11 (6 ((7 8 )(10 (9 101 )))))(33 ((20 (17 (16 (18 19 ))))(((79 ((((89 (126 ((86 (87 ((85 (125 (84 (((22 (21 23 ))(26 (27 (28 (29 30 )))))(24 25 )))))((80 81 )(82 83 )))))(88 141 ))))(130 (90 ((91 (113 (((92 (122 123 ))((114 (94 119 ))(111 121 )))(120 (112 ((93 (117 118 ))(115 116 )))))))(((95 100 )((99 (98 (96 97 )))(132 (124 139 ))))((127 (138 ((128 129 )(136 137 ))))(133 (134 135 ))))))))(74 75 ))(78 (76 77 ))))((35 36 )((41 (38 (42 (37 (39 40 )))))(((46 (48 (54 (45 (43 44 )))))((47 ((49 50 )(51 (52 53 ))))(105 ((106 (62 ((63 (107 ((66 (67 68 ))((69 70 )(71 (72 73 ))))))(64 65 ))))(110 ((102 (108 109 ))(103 104 )))))))(61 (60 (59 (55 (58 (56 57 ))))))))))(34 (31 32 ))))))))))*
(0 (1 (2 (((5 (3 (4 (12 (14 (13 15 ))))))(131 140 ))(((6 11 )((7 8 )(10 (9 101 ))))((20 (17 (19 (16 18 ))))(((79 (78 ((((89 (126 ((((85 (125 (84 (((22 (21 23 ))(27 ((26 29 )(28 30 ))))(24 25 )))))((80 81 )(82 83 )))(86 87 ))(88 141 ))))(130 (90 (((91 (113 (((92 (111 (114 (94 119 ))))(121 (122 123 )))(120 (112 ((93 115 )(116 (117 118 ))))))))((124 (95 100 ))(99 (98 (139 (96 97 ))))))(133 (135 (134 (127 (138 (132 ((128 129 )(136 137 ))))))))))))(76 77 ))(74 75 ))))((35 36 )((41 (38 (42 (37 (39 40 )))))(((46 (48 (54 (45 (43 44 )))))((47 (105 ((106 (62 (107 ((63 ((66 (67 68 ))((69 70 )(73 (71 72 )))))(64 65 )))))(110 (104 ((102 103 )(108 109 )))))))(51 ((49 50 )(52 53 )))))(61 (60 (59 (55 (56 (57 58 ))))))))))((31 32 )(33 34 )))))))))*
(0 (1 (2 (((3 (4 (12 (14 (13 15 )))))(5 (131 140 )))((11 (6 ((7 8 )(10 (9 101 )))))(33 ((20 (17 (19 (16 18 ))))((((74 ((89 (126 ((87 (86 ((85 (125 (84 (((21 (22 23 ))(26 (27 (28 (29 30 )))))(24 25 )))))((80 81 )(82 83 )))))(88 141 ))))((75 (90 (((91 (113 (((92 (122 123 ))(114 (121 (111 (94 119 )))))(120 (112 ((93 (117 118 ))(115 116 )))))))((124 (95 100 ))(99 (98 (96 97 )))))((((127 130 )(138 ((128 129 )(136 137 ))))(133 (134 135 )))(132 139 )))))(76 77 ))))(78 79 ))((35 36 )((41 (38 (42 (37 (39 40 )))))(((46 (48 (54 (45 (43 44 )))))((47 ((49 50 )(51 (52 53 ))))(105 ((106 (62 ((63 ((66 (67 68 ))(107 ((69 70 )(72 (71 73 ))))))(64 65 ))))(110 (104 (103 (102 (108 109 )))))))))(61 (60 (59 (55 (58 (56 57 ))))))))))(34 (31 32 ))))))))))*
(0 (2 (1 (((5 (3 (4 (12 (13 (14 15 ))))))(131 140 ))(11 ((6 ((7 8 )(10 (9 101 ))))((20 (17 (16 (18 19 ))))(((79 ((((89 (126 ((86 (87 ((85 (125 (84 (((21 (26 (27 (28 (29 30 )))))(22 23 ))(24 25 )))))((80 81 )(82 83 )))))(88 141 ))))(130 (90 (((91 (113 ((121 (92 (122 123 )))((112 (116 (115 (93 (117 118 )))))(120 (114 (111 (94 119 ))))))))((95 100 )(99 ((98 (96 97 ))(132 (124 139 ))))))((127 (138 ((128 129 )(136 137 ))))(133 (134 135 )))))))(74 75 ))(78 (76 77 ))))((35 36 )((41 (38 (42 (37 (39 40 )))))((((54 (45 (43 44 )))(46 48 ))((47 (105 ((106 (62 (107 ((63 ((66 (67 68 ))((69 70 )(73 (71 72 )))))(64 65 )))))(110 ((102 (108 109 ))(103 104 ))))))(51 ((49 50 )(52 53 )))))(61 (60 (59 (55 (58 (56 57 ))))))))))((31 32 )(33 34 ))))))))))*
(0 (2 (1 (((5 (3 (4 (12 (14 (13 15 ))))))(131 140 ))((11 (6 ((7 8 )(10 (9 101 )))))(33 ((20 (17 (19 (16 18 ))))((((74 ((89 (126 ((87 (86 ((85 (125 (84 (((21 (26 (27 (28 (29 30 )))))(22 23 ))(24 25 )))))((80 81 )(82 83 )))))(88 141 ))))((75 (90 (((91 (113 (((92 (122 123 ))(114 (121 (111 (94 119 )))))(120 (112 ((116 (93 115 ))(117 118 )))))))((100 (95 124 ))(99 (98 (96 97 )))))((((127 130 )(138 ((128 129 )(136 137 ))))(133 (134 135 )))(132 139 )))))(76 77 ))))(78 79 ))((35 36 )((41 (38 (42 (37 (39 40 )))))(((46 (48 (54 (45 (43 44 )))))((47 ((49 50 )(51 (52 53 ))))(105 ((106 (62 ((63 (64 65 ))(((66 107 )(67 68 ))((69 70 )(71 (72 73 )))))))(110 ((102 (108 109 ))(103 104 )))))))(61 (60 (59 (55 (57 (56 58 ))))))))))(34 (31 32 ))))))))))*
(0 (1 (2 (((5 (3 (4 (12 (13 (14 15 ))))))(131 140 ))((11 (6 ((7 8 )(10 (9 101 )))))((20 (17 (18 (16 19 ))))(((78 (79 ((((89 (126 ((87 (86 ((85 (125 (84 (((22 (21 23 ))(26 (27 (28 (29 30 )))))(24 25 )))))((80 81 )(82 83 )))))(88 141 ))))(130 (90 (((91 (113 ((92 (121 (122 123 )))(120 ((112 (93 ((115 116 )(117 118 ))))(114 (111 (94 119 ))))))))((100 (95 124 ))((99 (98 (96 97 )))(132 139 ))))(((110 127 )(138 ((128 129 )(136 137 ))))(133 (134 135 )))))))(76 77 ))(74 75 ))))((35 36 )((41 (38 (42 (37 (39 40 )))))(((46 (48 (45 (44 (43 ((102 103 )(108 109 )))))))((47 (105 (106 (62 (104 (107 ((63 (64 65 ))((66 (67 68 ))((69 70 )(72 (71 73 )))))))))))((53 (54 (49 50 )))(51 52 ))))(61 (60 (59 (55 (57 (56 58 ))))))))))(33 (34 (31 32 ))))))))))*
(0 (1 (2 (((5 (3 (4 (12 (14 (13 15 ))))))(131 140 ))(((6 11 )((7 8 )(10 (9 101 ))))((20 (17 (16 (18 19 ))))(((79 (78 (74 ((89 (126 ((86 (87 ((85 (125 (84 (((22 (21 23 ))(27 (26 (28 (29 30 )))))(24 25 )))))((80 81 )(82 83 )))))(88 141 ))))((75 (90 ((((91 130 )((121 ((92 (122 123 ))(111 (114 (94 119 )))))(120 (112 (113 (115 ((93 116 )(117 118 ))))))))((124 (95 100 ))(99 (98 (96 97 )))))((127 (134 (133 135 )))(132 (139 (138 ((128 129 )(136 137 )))))))))(76 77 ))))))((35 36 )((41 (38 (42 (37 (39 40 )))))(((46 (48 (54 (45 (43 44 )))))((47 ((49 50 )(51 (52 53 ))))(105 ((106 (62 ((63 ((107 (66 (67 68 )))((69 70 )(71 (72 73 )))))(64 65 ))))(110 (104 (103 (102 (108 109 )))))))))(61 (60 (59 (55 (58 (56 57 ))))))))))(33 (34 (31 32 ))))))))))*
(0 (1 (2 (((5 (3 (4 (12 (14 (13 15 ))))))(131 140 ))((11 (6 ((7 8 )(10 (9 101 )))))((20 (17 (18 (16 19 ))))(((79 (130 ((78 (((89 (126 ((87 (86 ((85 (125 (84 (((21 (22 23 ))(27 ((26 29 )(28 30 ))))(24 25 )))))((80 81 )(82 83 )))))(88 141 ))))(90 (((91 (113 (((92 (122 123 ))(121 (114 (111 (94 119 )))))(120 (112 (116 ((93 115 )(117 118 ))))))))((100 (95 124 ))(99 (98 (139 (96 97 ))))))((127 (132 ((138 (128 129 ))(136 137 ))))(133 (134 135 ))))))(74 75 )))(76 77 ))))((35 36 )((41 (38 (42 (37 (39 40 )))))(((46 (48 (54 (45 (43 44 )))))((47 (105 ((106 (62 ((63 ((66 (67 68 ))(107 ((69 70 )(72 (71 73 ))))))(64 65 ))))(110 ((102 (108 109 ))(103 104 ))))))(51 ((49 50 )(52 53 )))))(61 (60 (59 (55 (56 (57 58 ))))))))))(33 (34 (31 32 ))))))))))*
(0 (1 (2 (((3 (4 (12 (14 (13 15 )))))(5 (131 140 )))((6 (11 ((7 8 )(10 (9 101 )))))((20 (17 (16 (18 19 ))))(((78 (79 ((((89 (126 ((87 (86 ((85 (125 (84 (((23 (21 22 ))(27 ((26 29 )(28 30 ))))(24 25 )))))((80 81 )(82 83 )))))(88 141 ))))(130 (90 (((91 (113 ((92 (121 (122 123 )))((112 (116 (93 (115 (117 118 )))))(120 (114 (111 (94 119 ))))))))((124 (95 100 ))((99 (98 (96 97 )))(132 139 ))))((127 (138 ((128 129 )(136 137 ))))(133 (134 135 )))))))(76 77 ))(74 75 ))))((35 36 )((41 (38 (42 (37 (39 40 )))))((((54 (45 (43 44 )))(46 48 ))((47 (105 ((106 (62 (107 ((63 (64 65 ))((66 (67 68 ))((69 70 )(71 (72 73 ))))))))(110 (104 (103 (102 (108 109 ))))))))((49 50 )(51 (52 53 )))))(61 (60 (59 (55 (56 (57 58 ))))))))))(34 (33 (31 32 ))))))))))*
(0 (2 (1 (((3 (4 (12 (14 (13 15 )))))(5 (131 140 )))((11 (6 ((7 8 )(10 (9 101 )))))(33 ((20 (17 (16 (18 19 ))))(((79 (78 (74 ((89 (126 ((86 (87 ((85 (125 (84 (((23 (21 22 ))(26 ((27 28 )(29 30 ))))(24 25 )))))((80 81 )(82 83 )))))(88 141 ))))((75 (90 ((((91 130 )(113 (((92 (111 (94 (114 119 ))))(121 (122 123 )))(120 (112 (115 (116 (93 (117 118 )))))))))((124 (95 100 ))(99 (98 (139 (96 97 ))))))((127 (132 ((138 (128 129 ))(136 137 ))))(133 (134 135 ))))))(76 77 ))))))((35 36 )((41 (38 (42 (37 (39 40 )))))(((46 (48 (54 (45 (43 44 )))))((47 ((49 50 )(51 (52 53 ))))(105 ((106 (62 (107 ((63 (64 65 ))((66 (67 68 ))((69 70 )(71 (72 73 ))))))))(110 ((102 (108 109 ))(103 104 )))))))(61 (60 (59 (55 (58 (56 57 ))))))))))(34 (31 32 ))))))))))*
(0 (1 (2 (((3 (4 (12 (13 (14 15 )))))(5 (131 140 )))((6 (11 ((7 8 )(10 (9 101 )))))((20 (17 (19 (16 18 ))))(((79 (78 (74 ((89 (126 ((87 (86 ((85 (125 (84 (((21 (22 23 ))(27 (26 (28 (29 30 )))))(24 25 )))))((80 81 )(82 83 )))))(88 141 ))))((75 (90 ((((91 130 )(((92 (111 (114 (94 119 ))))(121 (122 123 )))(120 (112 (113 (93 (115 (116 (117 118 )))))))))((124 (95 100 ))(99 (98 (96 97 )))))(127 ((132 (139 (138 ((128 129 )(136 137 )))))(133 (134 135 )))))))(76 77 ))))))((35 36 )((41 (38 (42 (37 (39 40 )))))(((46 (48 (45 (44 (43 (110 ((102 103 )(108 109 ))))))))((47 (105 (106 (62 (104 (107 ((63 (64 65 ))((66 (67 68 ))((69 70 )(73 (71 72 )))))))))))((53 (54 (49 50 )))(51 52 ))))(61 (60 (59 (55 (56 (57 58 ))))))))))(34 (33 (31 32 ))))))))))*
(0 (1 (2 (((5 (3 (4 (12 (14 (13 15 ))))))(131 140 ))((11 (6 ((7 8 )(10 (9 101 )))))(33 ((20 (17 (19 (16 18 ))))((((74 ((89 (126 ((((85 (125 (84 (((21 (22 23 ))(27 (26 (28 (29 30 )))))(24 25 )))))((80 81 )(82 83 )))(86 87 ))(88 141 ))))((75 (90 ((((91 130 )(((92 (122 123 ))(121 (114 (111 (94 119 )))))(120 (112 (113 (115 (116 (93 (117 118 )))))))))((124 (95 100 ))(99 (98 (139 (96 97 ))))))((127 (138 (132 ((128 129 )(136 137 )))))(133 (134 135 ))))))(76 77 ))))(78 79 ))((35 36 )((41 (38 (42 (37 (39 40 )))))(((46 (48 (54 (45 (43 44 )))))((47 ((49 50 )(51 (52 53 ))))(105 ((106 (62 ((63 (64 65 ))((66 (67 68 ))(107 ((69 70 )(72 (71 73 ))))))))(110 (104 ((102 103 )(108 109 ))))))))(61 (60 (59 (55 (58 (56 57 ))))))))))(34 (31 32 ))))))))))*
(0 (2 (1 (((5 (3 (4 (12 (14 (13 15 ))))))(131 140 ))((11 (6 ((7 8 )(10 (9 101 )))))(33 ((20 (17 (16 (18 19 ))))(((78 (79 (74 ((89 (126 ((((85 (125 (84 (((23 (21 22 ))(27 ((26 29 )(28 30 ))))(24 25 )))))((80 81 )(82 83 )))(86 87 ))(88 141 ))))((75 (90 (((91 (113 (((92 (122 123 ))(111 ((94 119 )(114 121 ))))(120 (112 (115 (93 (116 (117 118 )))))))))((124 (95 100 ))((99 (98 (96 97 )))(132 139 ))))(((127 130 )(138 ((128 129 )(136 137 ))))(133 (134 135 ))))))(76 77 ))))))((35 36 )((41 (38 (42 (37 (39 40 )))))(((46 (48 (54 (45 (43 44 )))))((47 ((49 50 )(51 (52 53 ))))(105 ((106 (62 (107 ((63 (64 65 ))((66 (67 68 ))((69 70 )(73 (71 72 ))))))))(110 (104 (103 (102 (108 109 )))))))))(61 (60 (59 (55 (58 (56 57 ))))))))))(34 (31 32 ))))))))))*
(0 (1 (2 (((5 (3 (4 (12 (14 (13 15 ))))))(131 140 ))((11 (6 ((7 8 )(10 (9 101 )))))((20 (17 (18 (16 19 ))))(((79 (78 ((((89 (126 ((((85 (125 (84 (((22 (21 23 ))(27 (26 (28 (29 30 )))))(24 25 )))))((80 81 )(82 83 )))(86 87 ))(88 141 ))))(130 (90 (((91 (113 ((121 (92 (122 123 )))((120 (112 (93 (116 (115 (117 118 ))))))(114 (111 (94 119 )))))))((100 (95 124 ))(99 (98 ((96 97 )(132 139 ))))))(((110 127 )(138 ((128 129 )(136 137 ))))(133 (134 135 )))))))(76 77 ))(74 75 ))))((35 36 )((41 (38 (42 (37 (39 40 )))))(((46 (48 (45 (44 (43 ((102 103 )(108 109 )))))))((47 (105 (106 (62 (104 (107 ((63 (64 65 ))((66 (67 68 ))((69 70 )(72 (71 73 )))))))))))((53 (54 (49 50 )))(51 52 ))))(61 (60 (59 (55 (57 (56 58 ))))))))))(33 (34 (31 32 ))))))))))*
(0 (2 (1 (((3 (4 (12 (13 (14 15 )))))(5 (131 140 )))(11 ((6 ((7 8 )(10 (9 101 ))))((20 (17 (19 (16 18 ))))((((74 ((89 (126 ((87 (86 ((85 (125 (84 (((22 (21 23 ))(27 (26 (28 (29 30 )))))(24 25 )))))((80 81 )(82 83 )))))(88 141 ))))((75 (90 ((((91 130 )((121 ((92 (122 123 ))(111 (114 (94 119 )))))(120 (112 (113 (115 ((93 116 )(117 118 ))))))))((100 (95 124 ))(99 (98 (96 97 )))))((127 (134 (133 135 )))(132 (139 (138 ((128 129 )(136 137 )))))))))(76 77 ))))(78 79 ))((35 36 )((41 (38 (42 (37 (39 40 )))))(((46 (48 (54 (45 (43 44 )))))((47 (105 ((106 (62 ((63 (64 65 ))((66 (67 68 ))(107 ((69 70 )(73 (71 72 ))))))))(110 ((102 (108 109 ))(103 104 ))))))((49 50 )(51 (52 53 )))))(61 (60 (59 (55 (58 (56 57 ))))))))))((31 32 )(33 34 ))))))))))*
(0 (1 (2 (((3 (4 (12 (14 (13 15 )))))(5 (131 140 )))((6 (11 ((7 8 )(10 (9 101 )))))((20 (17 (16 (18 19 ))))((((74 ((89 (126 ((((85 (125 (84 (((21 (26 ((27 28 )(29 30 ))))(22 23 ))(24 25 )))))((80 81 )(82 83 )))(86 87 ))(88 141 ))))((75 (90 (((91 (113 (((92 (122 123 ))(121 (111 (94 (114 119 )))))(120 (112 ((93 116 )(115 (117 118 ))))))))((100 (95 124 ))(99 (98 ((96 97 )(132 139 ))))))(((127 130 )(138 ((128 129 )(136 137 ))))(133 (134 135 ))))))(76 77 ))))(78 79 ))((35 36 )((41 (38 (42 (37 (39 40 )))))(((46 (48 (54 (45 (43 44 )))))((47 ((49 50 )(51 (52 53 ))))(105 ((106 (62 (107 ((63 ((66 (67 68 ))((69 70 )(73 (71 72 )))))(64 65 )))))(110 (104 (103 (102 (108 109 )))))))))(61 (60 (59 (55 (57 (56 58 ))))))))))(33 (34 (31 32 ))))))))))*
(0 (2 (1 (((5 (3 (4 (12 (13 (14 15 ))))))(131 140 ))(11 ((6 ((7 8 )(10 (9 101 ))))((20 (17 (18 (16 19 ))))((((74 ((89 (126 ((87 (86 ((85 (125 (84 (((23 (21 22 ))(26 (27 (28 (29 30 )))))(24 25 )))))((80 81 )(82 83 )))))(88 141 ))))((75 (90 (((91 (113 (((92 (111 (119 (94 114 ))))(121 (122 123 )))(120 (112 (116 ((93 115 )(117 118 ))))))))((124 (95 100 ))((99 (98 (96 97 )))(132 139 ))))(((127 130 )(138 ((128 129 )(136 137 ))))(133 (134 135 ))))))(76 77 ))))(78 79 ))((35 36 )((41 (38 (42 (37 (39 40 )))))(((46 (48 (45 (44 (43 (110 (109 (108 (102 103 )))))))))((47 (105 (106 (62 (104 (107 ((63 (64 65 ))((66 (67 68 ))((69 70 )(73 (71 72 )))))))))))((53 (54 (49 50 )))(51 52 ))))(61 (60 (59 (55 (58 (56 57 ))))))))))(34 (33 (31 32 )))))))))))*
(0 (1 (2 (((5 (3 (4 (12 (14 (13 15 ))))))(131 140 ))((11 (6 ((7 8 )(10 (9 101 )))))(33 ((20 (17 (18 (16 19 ))))(((78 (79 (74 ((89 (126 ((86 (87 ((85 (125 (84 (((23 (21 22 ))(26 ((27 28 )(29 30 ))))(24 25 )))))((80 81 )(82 83 )))))(88 141 ))))((75 (90 (((91 (((92 (122 123 ))(111 ((94 119 )(114 121 ))))(120 (112 (113 ((93 (115 116 ))(117 118 )))))))((95 100 )(99 ((124 (98 (96 97 )))(132 139 )))))(((127 130 )(138 ((128 129 )(136 137 ))))(133 (134 135 ))))))(76 77 ))))))((35 36 )((41 (38 (42 (37 (39 40 )))))(((46 (48 (45 (44 (43 (110 (109 (108 (102 103 )))))))))((47 (105 (106 (62 (104 (107 ((63 (64 65 ))((66 (67 68 ))((69 70 )(71 (72 73 )))))))))))((53 (54 (49 50 )))(51 52 ))))(61 (60 (59 (55 (57 (56 58 ))))))))))(34 (31 32 ))))))))))*
(0 (1 (2 (((5 (3 (4 (12 (14 (13 15 ))))))(131 140 ))((6 (11 ((7 8 )(10 (9 101 )))))((20 (17 (19 (16 18 ))))((((((89 (126 ((86 (87 ((85 (125 (84 (((22 (21 23 ))(26 (27 (28 (29 30 )))))(24 25 )))))((80 81 )(82 83 )))))(88 141 ))))((74 75 )(76 77 )))(130 (90 (((91 (113 ((121 ((92 (122 123 ))(111 (114 (94 119 )))))(120 (112 (116 (93 (115 (117 118 )))))))))((95 100 )(99 ((98 (96 97 ))(124 (132 139 ))))))(133 (135 (134 (127 (138 ((128 129 )(136 137 )))))))))))(78 79 ))((35 36 )((41 (38 (42 (37 (39 40 )))))((((54 (45 (43 44 )))(46 48 ))((47 (105 ((106 (62 ((63 (64 65 ))(((66 107 )(67 68 ))((69 70 )(73 (71 72 )))))))(110 ((102 (108 109 ))(103 104 ))))))((49 50 )(51 (52 53 )))))(61 (60 (59 (55 (56 (57 58 ))))))))))((31 32 )(33 34 )))))))))*
(0 (1 (2 (((3 (4 (12 (14 (13 15 )))))(5 (131 140 )))(((11 (6 (10 (9 101 ))))(7 8 ))((20 (17 (16 (18 19 ))))((((74 ((89 (126 ((((85 (125 (84 (((23 (21 22 ))(27 (26 (28 (29 30 )))))(24 25 )))))((80 81 )(82 83 )))(86 87 ))(88 141 ))))((75 (90 (((91 (113 (((92 (122 123 ))(121 (111 (94 (114 119 )))))(120 (112 ((93 115 )(116 (117 118 ))))))))((124 (95 100 ))(99 (98 (96 97 )))))((((127 130 )(138 ((128 129 )(136 137 ))))(133 (134 135 )))(132 139 )))))(76 77 ))))(78 79 ))((35 36 )((41 (38 (42 (37 (39 40 )))))(((46 (48 (54 (45 (43 44 )))))((47 ((49 50 )(51 (52 53 ))))(105 ((106 (62 (107 ((63 (64 65 ))((66 (67 68 ))((69 70 )(72 (71 73 ))))))))(110 (104 (103 (102 (108 109 )))))))))(61 (60 (59 (55 (56 (57 58 ))))))))))((31 32 )(33 34 )))))))))*
(0 (2 (1 (((3 (4 (12 (14 (13 15 )))))(5 (131 140 )))((11 (6 ((7 8 )(10 (9 101 )))))(33 ((20 (17 (18 (16 19 ))))(((79 (78 (74 ((89 (126 ((87 (86 ((85 (125 (84 (((21 (22 23 ))(26 (27 (28 (29 30 )))))(24 25 )))))((80 81 )(82 83 )))))(88 141 ))))((75 (90 ((((91 130 )(113 (((92 (122 123 ))((111 (94 119 ))(114 121 )))(120 (112 ((116 (93 115 ))(117 118 )))))))((124 (95 100 ))(99 (98 (96 97 )))))(127 ((132 (139 (138 ((128 129 )(136 137 )))))(133 (134 135 )))))))(76 77 ))))))((35 36 )((41 (38 (42 (37 (39 40 )))))(((46 (48 (54 (45 (43 44 )))))((47 (105 ((106 (62 ((63 (64 65 ))(107 ((66 (67 68 ))((69 70 )(71 (72 73 ))))))))(110 (104 ((102 103 )(108 109 )))))))(51 ((49 50 )(52 53 )))))(61 (60 (59 (55 (57 (56 58 ))))))))))(34 (31 32 ))))))))))*
(0 (1 (2 (((5 (3 (4 (12 (13 (14 15 ))))))(131 140 ))((6 (11 ((7 8 )(10 (9 101 )))))((20 (17 (16 (18 19 ))))(((78 (79 (74 ((89 (126 ((86 (87 ((85 (125 (84 (((23 (21 22 ))(26 (27 (28 (29 30 )))))(24 25 )))))((80 81 )(82 83 )))))(88 141 ))))((75 (90 ((((91 130 )((121 ((92 (122 123 ))(111 (94 (114 119 )))))(120 (112 (113 ((93 115 )(116 (117 118 ))))))))((100 (95 124 ))((99 (98 (96 97 )))(132 139 ))))(((110 127 )(138 ((128 129 )(136 137 ))))(133 (134 135 ))))))(76 77 ))))))((35 36 )((41 (38 (42 (37 (39 40 )))))(((46 (48 (45 (44 (43 (109 (103 (102 108 ))))))))((47 (105 (106 (62 (104 (107 ((63 (64 65 ))((66 (67 68 ))((69 70 )(72 (71 73 )))))))))))((53 (54 (49 50 )))(51 52 ))))(61 (60 (59 (55 (57 (56 58 ))))))))))(34 (33 (31 32 ))))))))))*
(0 (1 (2 (((3 (4 (12 (13 (14 15 )))))(5 (131 140 )))(((6 11 )((7 8 )(10 (9 101 ))))((20 (17 (16 (18 19 ))))(((79 (130 ((78 (((89 (126 ((87 (86 ((85 (125 (84 (((22 (21 23 ))(27 ((26 29 )(28 30 ))))(24 25 )))))((80 81 )(82 83 )))))(88 141 ))))(90 (((91 (113 (((121 (92 (122 123 )))(120 (112 (116 (93 (115 (117 118 )))))))(114 (111 (94 119 ))))))((124 (95 100 ))(99 ((98 (96 97 ))(132 139 )))))(133 (135 (134 (127 (138 ((128 129 )(136 137 ))))))))))(74 75 )))(76 77 ))))((35 36 )((41 (38 (42 (37 (39 40 )))))(((46 (48 (54 (45 (43 44 )))))((47 ((49 50 )(51 (52 53 ))))(105 ((106 (62 (107 ((63 ((66 (67 68 ))((69 70 )(73 (71 72 )))))(64 65 )))))(110 (104 (103 (102 (108 109 )))))))))(61 (60 (59 (55 (57 (56 58 ))))))))))(34 (33 (31 32 ))))))))))*
(0 (1 (2 (((5 (3 (4 (12 (14 (13 15 ))))))(131 140 ))((11 (6 ((7 8 )(10 (9 101 )))))(33 ((20 (17 (18 (16 19 ))))(((79 (78 ((((89 (126 ((86 (87 ((85 (125 (84 (((23 (21 22 ))(26 ((27 28 )(29 30 ))))(24 25 )))))((80 81 )(82 83 )))))(88 141 ))))(130 (90 (((91 (((92 (122 123 ))(121 (111 (114 (94 119 )))))(120 (112 (113 (115 ((93 116 )(117 118 ))))))))((124 (95 100 ))(99 (98 (96 97 )))))(133 (135 (134 (127 (138 (((128 129 )(136 137 ))(132 139 )))))))))))(76 77 ))(74 75 ))))((35 36 )((41 (38 (42 (37 (39 40 )))))(((46 (48 (54 (45 (43 44 )))))((47 (105 ((106 (62 (107 ((63 (64 65 ))((66 (67 68 ))((69 70 )(73 (71 72 ))))))))(110 ((102 (108 109 ))(103 104 ))))))((49 50 )(51 (52 53 )))))(61 (60 (59 (55 (57 (56 58 ))))))))))(34 (31 32 ))))))))))*
(0 (1 (2 (((5 (3 (4 (12 (13 (14 15 ))))))(131 140 ))((11 (6 ((7 8 )(10 (9 101 )))))((20 (17 (16 (18 19 ))))(((78 (79 ((((89 (126 ((((85 (125 (84 (((21 (22 23 ))(26 (27 (28 (29 30 )))))(24 25 )))))((80 81 )(82 83 )))(86 87 ))(88 141 ))))(130 (90 (((91 (113 ((121 (92 (122 123 )))((112 (93 (115 (116 (117 118 )))))(120 (114 (111 (94 119 ))))))))((124 (95 100 ))(99 (98 (96 97 )))))((127 (132 (139 (138 ((128 129 )(136 137 ))))))(133 (134 135 )))))))(74 75 ))(76 77 ))))((35 36 )((41 (38 (42 (37 (39 40 )))))(((46 (48 (54 (45 (43 44 )))))((47 (105 ((106 (62 (107 ((63 (64 65 ))((66 (67 68 ))((69 70 )(72 (71 73 ))))))))(110 (104 (103 (102 (108 109 ))))))))((49 50 )(51 (52 53 )))))(61 (60 (59 (55 (58 (56 57 ))))))))))(34 (33 (31 32 ))))))))))*
(0 (1 (2 (((3 (4 (12 (14 (13 15 )))))(5 (131 140 )))((11 (6 ((7 8 )(10 (9 101 )))))((20 (17 (19 (16 18 ))))(((78 (79 ((((89 (126 ((((85 (125 (84 (((22 (21 23 ))(27 (26 (28 (29 30 )))))(24 25 )))))((80 81 )(82 83 )))(86 87 ))(88 141 ))))(130 (90 (((91 (113 (((92 (111 (119 (94 114 ))))(121 (122 123 )))(120 (112 ((116 (93 115 ))(117 118 )))))))((100 (95 124 ))((99 (98 (96 97 )))(132 139 ))))((127 (138 ((128 129 )(136 137 ))))(133 (134 135 )))))))(76 77 ))(74 75 ))))((35 36 )((41 (38 (42 (37 (39 40 )))))(((46 (48 (54 (45 (43 44 )))))((47 ((49 50 )(51 (52 53 ))))(105 ((106 (62 ((63 (((66 107 )(67 68 ))((69 70 )(72 (71 73 )))))(64 65 ))))(110 (104 (103 (102 (108 109 )))))))))(61 (60 (59 (55 (58 (56 57 ))))))))))(33 (34 (31 32 ))))))))))*
(0 (1 (2 (((5 (3 (4 (12 (14 (13 15 ))))))(131 140 ))((11 (6 ((7 8 )(10 (9 101 )))))(33 ((20 (17 (18 (16 19 ))))((((74 ((89 (126 ((((85 (125 (84 (((21 (26 ((27 28 )(29 30 ))))(22 23 ))(24 25 )))))((80 81 )(82 83 )))(86 87 ))(88 141 ))))((75 (90 (((91 (((92 (122 123 ))((94 (114 119 ))(111 121 )))(120 (112 (113 ((115 (93 116 ))(117 118 )))))))((100 (95 124 ))(99 ((98 (96 97 ))(132 139 )))))(((127 130 )(138 ((128 129 )(136 137 ))))(133 (134 135 ))))))(76 77 ))))(78 79 ))((35 36 )((41 (38 (42 (37 (39 40 )))))(((46 (48 (54 (45 (43 44 )))))((47 ((49 50 )(51 (52 53 ))))(105 ((106 (62 ((63 (64 65 ))((66 (107 (67 68 )))((69 70 )(73 (71 72 )))))))(110 ((102 (108 109 ))(103 104 )))))))(61 (60 (59 (55 (58 (56 57 ))))))))))(34 (31 32 ))))))))))*
(0 (1 (2 (((5 (3 (4 (12 (14 (13 15 ))))))(131 140 ))((11 (6 ((7 8 )(10 (9 101 )))))(33 ((20 (17 (16 (18 19 ))))(((79 ((((89 (126 ((((85 (125 (84 (((23 (21 22 ))(27 ((26 29 )(28 30 ))))(24 25 )))))((80 81 )(82 83 )))(86 87 ))(88 141 ))))(130 (90 (((91 (((92 (122 123 ))((111 (94 119 ))(114 121 )))(120 (112 (113 ((115 (93 116 ))(117 118 )))))))((95 100 )(99 ((98 (96 97 ))(132 (124 139 ))))))((127 (138 ((128 129 )(136 137 ))))(133 (134 135 )))))))(74 75 ))(78 (76 77 ))))((35 36 )((41 (38 (42 (37 (39 40 )))))(((46 (48 (54 (45 (43 44 )))))((47 (105 ((106 (62 (107 ((63 ((66 (67 68 ))((69 70 )(71 (72 73 )))))(64 65 )))))(110 (104 ((102 103 )(108 109 )))))))(51 ((49 50 )(52 53 )))))(61 (60 (59 (55 (57 (56 58 ))))))))))(34 (31 32 ))))))))))*
(0 (1 (2 (((5 (3 (4 (12 (13 (14 15 ))))))(131 140 ))(((6 11 )((7 8 )(10 (9 101 ))))((20 (17 (18 (16 19 ))))(((79 ((((89 (126 ((87 (86 ((85 (125 (84 (((23 (21 22 ))(27 (26 (28 (29 30 )))))(24 25 )))))((80 81 )(82 83 )))))(88 141 ))))(130 (90 ((91 (113 (((92 (122 123 ))((94 119 )(111 (114 121 ))))(120 (112 ((115 (93 116 ))(117 118 )))))))(((95 100 )((99 (98 (96 97 )))(132 (124 139 ))))(133 (135 (134 (127 (138 ((128 129 )(136 137 ))))))))))))(74 75 ))(78 (76 77 ))))((35 36 )((41 (38 (42 (37 (39 40 )))))((((54 (45 (43 44 )))(46 48 ))((47 (105 ((106 (62 (107 ((63 ((66 (67 68 ))((69 70 )(72 (71 73 )))))(64 65 )))))(110 (104 ((102 103 )(108 109 )))))))(51 ((49 50 )(52 53 )))))(61 (60 (59 (55 (58 (56 57 ))))))))))(33 (34 (31 32 ))))))))))*
(0 (2 (1 (((5 (3 (4 (12 (14 (13 15 ))))))(131 140 ))((11 (6 ((7 8 )(10 (9 101 )))))(33 ((20 (17 (16 (18 19 ))))((((74 ((89 (126 ((87 (86 ((85 (125 (84 (((21 (22 23 ))(26 ((27 28 )(29 30 ))))(24 25 )))))((80 81 )(82 83 )))))(88 141 ))))((75 (90 ((((91 130 )(113 (((92 (122 123 ))(114 ((94 119 )(111 121 ))))(120 (112 (93 ((115 116 )(117 118 ))))))))((124 (95 100 ))(99 (98 (96 97 )))))(127 ((132 (139 (138 ((128 129 )(136 137 )))))(135 (133 134 )))))))(76 77 ))))(78 79 ))((35 36 )((41 (38 (42 (37 (39 40 )))))(((46 (48 (54 (45 (43 44 )))))((47 ((49 50 )(51 (52 53 ))))(105 ((106 (62 (107 ((63 (64 65 ))((66 (67 68 ))((69 70 )(71 (72 73 ))))))))(110 ((102 (108 109 ))(103 104 )))))))(61 (60 (59 (55 (58 (56 57 ))))))))))(34 (31 32 ))))))))))*
(0 (2 (1 (((3 (4 (12 (14 (13 15 )))))(5 (131 140 )))((11 (6 ((7 8 )(10 (9 101 )))))(33 ((20 (17 (16 (18 19 ))))(((79 (78 (74 ((89 (126 ((86 (87 ((85 (125 (84 (((21 (22 23 ))(27 ((26 29 )(28 30 ))))(24 25 )))))((80 81 )(82 83 )))))(88 141 ))))((75 (90 ((((91 130 )(113 ((121 ((92 (122 123 ))(111 (94 (114 119 )))))(120 (112 ((116 (93 115 ))(117 118 )))))))((124 (95 100 ))(99 (98 (96 97 )))))((127 (134 (133 135 )))(132 (139 (138 ((128 129 )(136 137 )))))))))(76 77 ))))))((35 36 )((41 (38 (42 (37 (39 40 )))))((((54 (45 (43 44 )))(46 48 ))((47 (105 ((106 (62 (107 ((63 (64 65 ))((66 (67 68 ))((69 70 )(72 (71 73 ))))))))(110 ((102 (108 109 ))(103 104 ))))))(51 ((49 50 )(52 53 )))))(61 (60 (59 (55 (57 (56 58 ))))))))))(34 (31 32 ))))))))))*
(0 (1 (2 (((5 (3 (4 (12 (13 (14 15 ))))))(131 140 ))(((6 11 )((7 8 )(10 (9 101 ))))((20 (17 (16 (18 19 ))))(((78 (79 ((((89 (126 ((86 (87 ((85 (125 (84 (((21 (22 23 ))(26 (27 (28 (29 30 )))))(24 25 )))))((80 81 )(82 83 )))))(88 141 ))))(130 (90 (((91 (113 ((121 (92 (122 123 )))((120 (112 (116 (115 (93 (117 118 ))))))(114 (111 (94 119 )))))))((124 (95 100 ))(99 (98 (96 97 )))))((127 (132 (139 ((138 (128 129 ))(136 137 )))))(133 (134 135 )))))))(74 75 ))(76 77 ))))((35 36 )((41 (38 (42 (37 (39 40 )))))(((46 (48 (54 (45 (43 44 )))))((47 (105 ((106 (62 (107 ((63 (64 65 ))((66 (67 68 ))((69 70 )(71 (72 73 ))))))))(110 (104 ((102 103 )(108 109 )))))))((49 50 )(51 (52 53 )))))(61 (60 (59 (55 (56 (57 58 ))))))))))((31 32 )(33 34 )))))))))*
(0 (2 (1 (((5 (3 (4 (12 (14 (13 15 ))))))(131 140 ))((11 (6 ((7 8 )(10 (9 101 )))))(33 ((20 (17 (18 (16 19 ))))((((74 ((89 (126 ((((85 (125 (84 (((21 (22 23 ))(26 (27 (28 (29 30 )))))(24 25 )))))((80 81 )(82 83 )))(86 87 ))(88 141 ))))((75 (90 ((((91 130 )(((92 (111 (94 (114 119 ))))(121 (122 123 )))(120 (112 (113 ((93 (117 118 ))(115 116 )))))))((100 (95 124 ))(99 (98 (96 97 )))))((127 (132 (139 ((138 (128 129 ))(136 137 )))))(133 (134 135 ))))))(76 77 ))))(78 79 ))((35 36 )((41 (38 (42 (37 (39 40 )))))((((54 (45 (43 44 )))(46 48 ))((47 ((49 50 )(51 (52 53 ))))(105 ((106 (62 (107 ((63 (64 65 ))((66 (67 68 ))((69 70 )(73 (71 72 ))))))))(110 (104 (103 (102 (108 109 )))))))))(61 (60 (59 (55 (58 (56 57 ))))))))))(34 (31 32 ))))))))))*
(0 (2 (1 (((3 (4 (12 (14 (13 15 )))))(5 (131 140 )))((11 (6 ((7 8 )(10 (9 101 )))))(33 ((20 (17 (18 (16 19 ))))(((79 (78 ((((89 (126 ((87 (86 ((85 (125 (84 (((23 (21 22 ))(26 ((27 28 )(29 30 ))))(24 25 )))))((80 81 )(82 83 )))))(88 141 ))))(130 (90 (((91 (((92 (122 123 ))((114 (94 119 ))(111 121 )))(120 (112 (113 ((93 115 )(116 (117 118 ))))))))((100 (95 124 ))(99 (98 (96 97 )))))((127 (132 (139 ((138 (128 129 ))(136 137 )))))(133 (134 135 )))))))(74 75 ))(76 77 ))))((35 36 )((41 (38 (42 (37 (39 40 )))))(((46 (48 (54 (45 (43 44 )))))((47 (105 ((106 (62 (107 ((63 (64 65 ))((66 (67 68 ))((69 70 )(73 (71 72 ))))))))(110 (104 (103 (102 (108 109 ))))))))(51 ((49 50 )(52 53 )))))(61 (60 (59 (55 (58 (56 57 ))))))))))(34 (31 32 ))))))))))*
(0 (1 (2 (((5 (3 (4 (12 (14 (13 15 ))))))(131 140 ))((11 (6 ((7 8 )(10 (9 101 )))))(33 ((20 (17 (19 (16 18 ))))(((79 (78 (74 ((89 (126 ((((85 (125 (84 (((23 (21 22 ))(26 (27 (28 (29 30 )))))(24 25 )))))((80 81 )(82 83 )))(86 87 ))(88 141 ))))((75 (90 (((91 ((121 ((92 (122 123 ))(111 (114 (94 119 )))))(120 (112 (113 ((93 (115 116 ))(117 118 )))))))((124 (95 100 ))(99 (98 (96 97 )))))((((127 130 )(138 ((128 129 )(136 137 ))))(133 (134 135 )))(132 139 )))))(76 77 ))))))((35 36 )((41 (38 (42 (37 (39 40 )))))(((46 (48 (54 (45 (43 44 )))))((47 (105 ((106 (62 ((63 (64 65 ))((107 (66 (67 68 )))((69 70 )(72 (71 73 )))))))(110 ((102 (108 109 ))(103 104 ))))))(51 ((49 50 )(52 53 )))))(61 (60 (59 (55 (56 (57 58 ))))))))))(34 (31 32 ))))))))))*
(0 (1 (2 (((3 (4 (12 (14 (13 15 )))))(5 (131 140 )))((11 (6 ((7 8 )(10 (9 101 )))))(33 ((20 (17 (19 (16 18 ))))(((78 (79 (74 ((89 (126 ((86 (87 ((85 (125 (84 (((21 (26 ((27 28 )(29 30 ))))(22 23 ))(24 25 )))))((80 81 )(82 83 )))))(88 141 ))))((75 (90 (((91 (113 ((92 (121 (122 123 )))(120 ((112 (93 ((115 116 )(117 118 ))))(114 (111 (94 119 ))))))))((124 (95 100 ))(99 (98 (96 97 )))))((((127 130 )(138 ((128 129 )(136 137 ))))(133 (134 135 )))(132 139 )))))(76 77 ))))))((35 36 )((41 (38 (42 (37 (39 40 )))))((((54 (45 (43 44 )))(46 48 ))((47 (105 ((106 (62 (107 ((63 (64 65 ))((66 (67 68 ))((69 70 )(73 (71 72 ))))))))(110 ((102 (108 109 ))(103 104 ))))))(51 ((49 50 )(52 53 )))))(61 (60 (59 (55 (56 (57 58 ))))))))))(34 (31 32 ))))))))))*
(0 (2 (1 (((5 (3 (4 (12 (14 (13 15 ))))))(131 140 ))((11 (6 ((7 8 )(10 (9 101 )))))(33 ((20 (17 (16 (18 19 ))))(((78 (79 ((((89 (126 ((((85 (125 (84 (((21 (26 ((27 28 )(29 30 ))))(22 23 ))(24 25 )))))((80 81 )(82 83 )))(86 87 ))(88 141 ))))(130 (90 (((91 (113 ((92 (122 123 ))((120 (112 ((116 (93 115 ))(117 118 ))))((94 119 )(114 (111 121 )))))))((100 (95 124 ))((99 (98 (96 97 )))(132 139 ))))((127 (138 ((128 129 )(136 137 ))))(133 (134 135 )))))))(74 75 ))(76 77 ))))((35 36 )((41 (38 (42 (37 (39 40 )))))(((46 (48 (54 (45 (43 44 )))))((47 (105 ((106 (62 ((63 (64 65 ))((66 (67 68 ))(107 ((69 70 )(72 (71 73 ))))))))(110 ((102 (108 109 ))(103 104 ))))))(51 ((49 50 )(52 53 )))))(61 (60 (59 (55 (56 (57 58 ))))))))))(34 (31 32 ))))))))))*
(0 (1 (2 (((3 (4 (12 (14 (13 15 )))))(5 (131 140 )))(((11 (6 (10 (9 101 ))))(7 8 ))((20 (17 (19 (16 18 ))))(((78 (79 (74 ((89 (126 ((86 (87 ((85 (125 (84 (((23 (21 22 ))(27 (26 (28 (29 30 )))))(24 25 )))))((80 81 )(82 83 )))))(88 141 ))))((75 (90 ((((91 130 )((112 ((92 (114 (121 (111 (94 119 )))))(122 123 )))(120 (113 ((93 (115 116 ))(117 118 ))))))((95 100 )(99 (124 (98 (96 97 ))))))(127 ((132 (139 (138 ((128 129 )(136 137 )))))(134 (133 135 )))))))(76 77 ))))))((35 36 )((41 (38 (42 (37 (39 40 )))))((((54 (45 (43 44 )))(46 48 ))((47 (105 ((106 (62 ((63 ((66 (107 (67 68 )))((69 70 )(72 (71 73 )))))(64 65 ))))(110 (104 ((102 103 )(108 109 )))))))(51 ((49 50 )(52 53 )))))(61 (60 (59 (55 (58 (56 57 ))))))))))(33 (34 (31 32 ))))))))))*
(0 (1 (2 (((5 (3 (4 (12 (13 (14 15 ))))))(131 140 ))((11 (6 ((7 8 )(10 (9 101 )))))((20 (17 (19 (16 18 ))))(((79 (78 (74 ((89 (126 ((87 (86 ((85 (125 (84 (((22 (21 23 ))(26 (27 (28 (29 30 )))))(24 25 )))))((80 81 )(82 83 )))))(88 141 ))))((75 (90 (((91 (113 (((121 (92 (122 123 )))(120 (112 (116 ((93 115 )(117 118 ))))))(114 (111 (94 119 ))))))((124 (95 100 ))(99 (98 ((96 97 )(132 139 ))))))(((127 130 )(138 ((128 129 )(136 137 ))))(133 (134 135 ))))))(76 77 ))))))((35 36 )((41 (38 (42 (37 (39 40 )))))((((54 (45 (43 44 )))(46 48 ))((47 (105 ((106 (62 (107 ((63 ((66 (67 68 ))((69 70 )(73 (71 72 )))))(64 65 )))))(110 (104 ((102 103 )(108 109 )))))))((49 50 )(51 (52 53 )))))(61 (60 (59 (55 (56 (57 58 ))))))))))((31 32 )(33 34 )))))))))*
(0 (2 (1 (((3 (4 (12 (14 (13 15 )))))(5 (131 140 )))(11 ((6 ((7 8 )(10 (9 101 ))))((20 (17 (18 (16 19 ))))((((74 ((89 (126 ((86 (87 ((85 (125 (84 (((23 (21 22 ))(26 (27 (28 (29 30 )))))(24 25 )))))((80 81 )(82 83 )))))(88 141 ))))((75 (90 ((((91 130 )(113 (((92 (122 123 ))((119 (94 114 ))(111 121 )))(120 (112 (93 (116 (115 (117 118 )))))))))((95 100 )(99 (124 (98 ((96 97 )(132 139 )))))))((127 (138 ((128 129 )(136 137 ))))(133 (134 135 ))))))(76 77 ))))(78 79 ))((35 36 )((41 (38 (42 (37 (39 40 )))))(((46 (48 (54 (45 (43 44 )))))((47 (105 ((106 (62 ((63 (107 ((66 (67 68 ))((69 70 )(71 (72 73 ))))))(64 65 ))))(110 (104 ((102 103 )(108 109 )))))))((49 50 )(51 (52 53 )))))(61 (60 (59 (55 (57 (56 58 ))))))))))(34 (33 (31 32 )))))))))))*
(0 (1 (2 (((5 (3 (4 (12 (13 (14 15 ))))))(131 140 ))((11 (6 ((7 8 )(10 (9 101 )))))((20 (17 (18 (16 19 ))))((((74 ((89 (126 ((87 (86 ((85 (125 (84 (((21 (22 23 ))(27 (26 (28 (29 30 )))))(24 25 )))))((80 81 )(82 83 )))))(88 141 ))))((75 (90 (((91 (113 (((92 (111 (119 (94 114 ))))(121 (122 123 )))(120 (112 ((93 116 )(115 (117 118 ))))))))((124 (95 100 ))(99 ((98 (96 97 ))(132 139 )))))(((127 130 )(138 ((128 129 )(136 137 ))))(133 (134 135 ))))))(76 77 ))))(78 79 ))((35 36 )((41 (38 (42 (37 (39 40 )))))(((46 (48 (54 (45 (43 44 )))))((47 ((49 50 )(51 (52 53 ))))(105 ((106 (62 (107 ((63 (64 65 ))((66 (67 68 ))((69 70 )(71 (72 73 ))))))))(110 ((102 (108 109 ))(103 104 )))))))(61 (60 (59 (55 (56 (57 58 ))))))))))(33 (34 (31 32 ))))))))))*
(0 (2 (1 (((5 (3 (4 (12 (14 (13 15 ))))))(131 140 ))(11 ((6 ((7 8 )(10 (9 101 ))))((20 (17 (16 (18 19 ))))(((((((89 (126 ((86 (87 ((85 (125 (84 (((21 (22 23 ))(27 (26 (28 (29 30 )))))(24 25 )))))((80 81 )(82 83 )))))(88 141 ))))(130 (90 (((91 (113 (((92 (111 (119 (94 114 ))))(121 (122 123 )))(120 (112 (93 (115 (116 (117 118 )))))))))((124 (95 100 ))(99 (98 (96 97 )))))((127 (132 ((138 (128 129 ))(139 (136 137 )))))(133 (134 135 )))))))(76 77 ))(74 75 ))(78 79 ))((35 36 )((41 (38 (42 (37 (39 40 )))))((((54 (45 (43 44 )))(46 48 ))((47 ((49 50 )(51 (52 53 ))))(105 ((106 (62 ((63 (107 ((66 (67 68 ))((69 70 )(71 (72 73 ))))))(64 65 ))))(110 ((102 (108 109 ))(103 104 )))))))(61 (60 (59 (55 (57 (56 58 ))))))))))((31 32 )(33 34 ))))))))))*
(0 (1 (2 (((5 (3 (4 (12 (13 (14 15 ))))))(131 140 ))((6 (11 ((7 8 )(10 (9 101 )))))((20 (17 (19 (16 18 ))))(((79 (78 (74 ((89 (126 ((86 (87 ((85 (125 (84 (((21 (22 23 ))(27 ((26 29 )(28 30 ))))(24 25 )))))((80 81 )(82 83 )))))(88 141 ))))((75 (90 (((91 (((92 (122 123 ))(121 (111 (114 (94 119 )))))(120 (112 (113 (115 (116 (93 (117 118 )))))))))((100 (95 124 ))(99 (98 (96 97 )))))((((127 130 )(138 ((128 129 )(136 137 ))))(133 (134 135 )))(132 139 )))))(76 77 ))))))((35 36 )((41 (38 (42 (37 (39 40 )))))((((54 (45 (43 44 )))(46 48 ))((47 (105 ((106 (62 ((63 (64 65 ))(107 ((66 (67 68 ))((69 70 )(71 (72 73 ))))))))(110 ((102 (108 109 ))(103 104 ))))))((49 50 )(51 (52 53 )))))(61 (60 (59 (55 (57 (56 58 ))))))))))(33 (34 (31 32 ))))))))))*
(0 (1 (2 (((5 (3 (4 (12 (13 (14 15 ))))))(131 140 ))((6 (11 ((7 8 )(10 (9 101 )))))((20 (17 (19 (16 18 ))))((((74 ((89 (126 ((86 (87 ((85 (125 (84 (((23 (21 22 ))(27 ((26 29 )(28 30 ))))(24 25 )))))((80 81 )(82 83 )))))(88 141 ))))((75 (90 ((((91 130 )(((92 (111 (114 (94 119 ))))(121 (122 123 )))(120 (112 (113 ((93 (115 116 ))(117 118 )))))))((100 (95 124 ))(99 (98 (96 97 )))))(127 ((132 (139 (138 ((128 129 )(136 137 )))))(133 (134 135 )))))))(76 77 ))))(78 79 ))((35 36 )((41 (38 (42 (37 (39 40 )))))(((46 (48 (54 (45 (43 44 )))))((47 ((49 50 )(51 (52 53 ))))(105 ((106 (62 (107 ((63 ((66 (67 68 ))((69 70 )(73 (71 72 )))))(64 65 )))))(110 (104 ((102 103 )(108 109 ))))))))(61 (60 (59 (55 (58 (56 57 ))))))))))((31 32 )(33 34 )))))))))*
(0 (1 (2 (((3 (4 (12 (14 (13 15 )))))(5 (131 140 )))((6 (11 ((7 8 )(10 (9 101 )))))((20 (17 (19 (16 18 ))))(((79 (78 (74 ((89 (126 ((86 (87 ((85 (125 (84 (((22 (21 23 ))(26 ((27 28 )(29 30 ))))(24 25 )))))((80 81 )(82 83 )))))(88 141 ))))((75 (90 (((91 (113 (((92 (111 (119 (94 114 ))))(121 (122 123 )))(120 (112 (116 ((93 115 )(117 118 ))))))))((100 (95 124 ))(99 (98 (96 97 )))))((((127 130 )(138 ((128 129 )(136 137 ))))(133 (134 135 )))(132 139 )))))(76 77 ))))))((35 36 )((41 (38 (42 (37 (39 40 )))))(((46 (48 (54 (45 (43 44 )))))((47 ((49 50 )(51 (52 53 ))))(105 ((106 (62 (107 ((63 (64 65 ))((66 (67 68 ))((69 70 )(72 (71 73 ))))))))(110 ((102 (108 109 ))(103 104 )))))))(61 (60 (59 (55 (56 (57 58 ))))))))))(33 (34 (31 32 ))))))))))*
(0 (1 (2 (((3 (4 (12 (14 (13 15 )))))(5 (131 140 )))(((6 11 )((7 8 )(10 (9 101 ))))((20 (17 (16 (18 19 ))))(((79 (130 ((((89 (126 ((87 (86 ((85 (125 (84 (((21 (26 ((27 28 )(29 30 ))))(22 23 ))(24 25 )))))((80 81 )(82 83 )))))(88 141 ))))(90 (((91 (113 (((92 (122 123 ))(120 (112 (115 (93 (116 (117 118 )))))))(121 (114 (111 (94 119 )))))))((95 100 )((99 (98 (96 97 )))(132 (124 139 )))))(133 (135 (134 (127 (138 ((128 129 )(136 137 ))))))))))(74 75 ))(78 (76 77 )))))((35 36 )((41 (38 (42 (37 (39 40 )))))((((54 (45 (43 44 )))(46 48 ))((47 (105 ((106 (62 (107 ((63 ((66 (67 68 ))((69 70 )(71 (72 73 )))))(64 65 )))))(110 (104 ((102 103 )(108 109 )))))))((49 50 )(51 (52 53 )))))(61 (60 (59 (55 (58 (56 57 ))))))))))(33 (34 (31 32 ))))))))))*
(0 (1 (2 (((3 (4 (12 (13 (14 15 )))))(5 (131 140 )))(((6 11 )((7 8 )(10 (9 101 ))))((20 (17 (16 (18 19 ))))(((78 (79 ((((89 (126 ((87 (86 ((85 (125 (84 (((23 (21 22 ))(26 (27 (28 (29 30 )))))(24 25 )))))((80 81 )(82 83 )))))(88 141 ))))(130 (90 (((91 (113 ((92 (122 123 ))((120 (112 (115 ((93 116 )(117 118 )))))(121 (114 (111 (94 119 ))))))))((124 (95 100 ))(99 (98 (96 97 )))))(133 (135 (134 (127 (138 (((128 129 )(136 137 ))(132 139 )))))))))))(76 77 ))(74 75 ))))((35 36 )((41 (38 (42 (37 (39 40 )))))(((46 (48 (54 (45 (43 44 )))))((47 (105 ((106 (62 (107 ((63 (64 65 ))((66 (67 68 ))((69 70 )(71 (72 73 ))))))))(110 ((102 (108 109 ))(103 104 ))))))((49 50 )(51 (52 53 )))))(61 (60 (59 (55 (58 (56 57 ))))))))))((31 32 )(33 34 )))))))))*
(0 (2 (1 (((3 (4 (12 (14 (13 15 )))))(5 (131 140 )))((11 (6 ((7 8 )(10 (9 101 )))))(33 ((20 (17 (16 (18 19 ))))(((78 (79 ((((89 (126 ((87 (86 ((85 (125 (84 (((22 (21 23 ))(27 ((26 29 )(28 30 ))))(24 25 )))))((80 81 )(82 83 )))))(88 141 ))))(130 (90 (((91 (113 ((92 (122 123 ))((120 (112 ((116 (93 115 ))(117 118 ))))((114 (94 119 ))(111 121 ))))))((100 (95 124 ))(99 ((98 (96 97 ))(132 139 )))))(133 (135 (134 (127 (138 ((128 129 )(136 137 )))))))))))(76 77 ))(74 75 ))))((35 36 )((41 (38 (42 (37 (39 40 )))))(((46 (48 (45 (44 (43 (110 (109 (108 (102 103 )))))))))((47 (105 (106 (62 (104 (107 ((63 (64 65 ))((66 (67 68 ))((69 70 )(71 (72 73 )))))))))))((53 (54 (49 50 )))(51 52 ))))(61 (60 (59 (55 (57 (56 58 ))))))))))(34 (31 32 ))))))))))*
(0 (2 (1 (((5 (3 (4 (12 (13 (14 15 ))))))(131 140 ))(11 ((6 ((7 8 )(10 (9 101 ))))((20 (17 (19 (16 18 ))))(((79 (78 (74 ((89 (126 ((((85 (125 (84 (((23 (21 22 ))(27 (26 (28 (29 30 )))))(24 25 )))))((80 81 )(82 83 )))(86 87 ))(88 141 ))))((75 (90 (((91 (((92 (122 123 ))(111 (121 (119 (94 114 )))))(120 (112 (113 ((93 (117 118 ))(115 116 )))))))((124 (95 100 ))(99 (98 (96 97 )))))((((127 130 )(138 ((128 129 )(136 137 ))))(133 (134 135 )))(132 139 )))))(76 77 ))))))((35 36 )((41 (38 (42 (37 (39 40 )))))(((46 (48 (45 (44 (43 (110 (109 (102 (103 108 )))))))))((47 (105 (106 (62 (104 (107 ((63 (64 65 ))((66 (67 68 ))((69 70 )(73 (71 72 )))))))))))((53 (54 (49 50 )))(51 52 ))))(61 (60 (59 (55 (56 (57 58 ))))))))))((31 32 )(33 34 ))))))))))*
(0 (1 (2 (((3 (4 (12 (14 (13 15 )))))(5 (131 140 )))(((6 11 )((7 8 )(10 (9 101 ))))((20 (17 (16 (18 19 ))))(((79 (78 ((((89 (126 ((((85 (125 (84 (((23 (21 22 ))(27 (26 (28 (29 30 )))))(24 25 )))))((80 81 )(82 83 )))(86 87 ))(88 141 ))))(130 (90 (((91 (113 (((92 (111 (119 (94 114 ))))(121 (122 123 )))(120 (112 (93 (116 (115 (117 118 )))))))))((124 (95 100 ))(99 (98 (96 97 )))))(((110 127 )(138 (((128 129 )(136 137 ))(132 139 ))))(133 (134 135 )))))))(74 75 ))(76 77 ))))((35 36 )((41 (38 (42 (37 (39 40 )))))(((46 (48 (45 (44 (43 ((102 103 )(108 109 )))))))((47 (105 (106 (62 (104 (107 ((63 (64 65 ))((66 (67 68 ))((69 70 )(71 (72 73 )))))))))))((53 (54 (49 50 )))(51 52 ))))(61 (60 (59 (55 (58 (56 57 ))))))))))(34 (33 (31 32 ))))))))))*
(0 (1 (2 (((3 (4 (12 (14 (13 15 )))))(5 (131 140 )))((11 (6 ((7 8 )(10 (9 101 )))))((20 (17 (16 (18 19 ))))(((79 (130 ((78 (74 ((89 (126 ((87 (86 ((85 (125 (84 (((23 (21 22 ))(27 ((26 29 )(28 30 ))))(24 25 )))))((80 81 )(82 83 )))))(88 141 ))))(75 (90 (((91 (113 ((92 (122 123 ))((120 (112 (116 (115 (93 (117 118 ))))))(114 (121 (111 (94 119 ))))))))((124 (95 100 ))(99 (98 (139 (96 97 ))))))((127 (132 ((138 (128 129 ))(136 137 ))))(133 (134 135 )))))))))(76 77 ))))((35 36 )((41 (38 (42 (37 (39 40 )))))((((54 (45 (43 44 )))(46 48 ))((47 ((49 50 )(51 (52 53 ))))(105 ((106 (62 (107 ((63 ((66 (67 68 ))((69 70 )(71 (72 73 )))))(64 65 )))))(110 ((102 (108 109 ))(103 104 )))))))(61 (60 (59 (55 (58 (56 57 ))))))))))((31 32 )(33 34 )))))))))*
(0 (2 (1 (((5 (3 (4 (12 (14 (13 15 ))))))(131 140 ))((11 (6 ((7 8 )(10 (9 101 )))))(33 ((20 (17 (18 (16 19 ))))((((74 ((89 (126 ((86 (87 ((85 (125 (84 (((21 (22 23 ))(27 ((26 29 )(28 30 ))))(24 25 )))))((80 81 )(82 83 )))))(88 141 ))))((75 (90 ((((91 130 )(113 (((92 (121 (122 123 )))(114 (111 (94 119 ))))(120 (112 ((93 115 )(116 (117 118 ))))))))((124 (95 100 ))(99 (98 (96 97 )))))((127 (132 (139 (138 ((128 129 )(136 137 ))))))(133 (134 135 ))))))(76 77 ))))(78 79 ))((35 36 )((41 (38 (42 (37 (39 40 )))))(((46 (48 (45 (44 (43 (110 ((102 103 )(108 109 ))))))))((47 (105 (106 (62 (104 (107 ((63 (64 65 ))((66 (67 68 ))((69 70 )(73 (71 72 )))))))))))((53 (54 (49 50 )))(51 52 ))))(61 (60 (59 (55 (56 (57 58 ))))))))))(34 (31 32 ))))))))))*
(0 (2 (1 (((3 (4 (12 (13 (14 15 )))))(5 (131 140 )))(11 ((6 ((7 8 )(10 (9 101 ))))((20 (17 (19 (16 18 ))))(((78 (79 ((((89 (126 ((((85 (125 (84 (((22 (21 23 ))(26 ((27 28 )(29 30 ))))(24 25 )))))((80 81 )(82 83 )))(86 87 ))(88 141 ))))(130 (90 (((91 (113 (((92 (122 123 ))(120 (112 (115 (93 (116 (117 118 )))))))((114 (94 119 ))(111 121 )))))((100 (95 124 ))(99 (98 (96 97 )))))(((110 127 )(138 (((128 129 )(136 137 ))(132 139 ))))(133 (134 135 )))))))(74 75 ))(76 77 ))))((35 36 )((41 (38 (42 (37 (39 40 )))))(((46 (48 (45 (44 (43 ((102 103 )(108 109 )))))))((47 (105 (106 (62 (104 (107 ((63 (64 65 ))((66 (67 68 ))((69 70 )(71 (72 73 )))))))))))((53 (54 (49 50 )))(51 52 ))))(61 (60 (59 (55 (57 (56 58 ))))))))))(33 (34 (31 32 )))))))))))*
(0 (1 (2 (((5 (3 (4 (12 (14 (13 15 ))))))(131 140 ))((11 (6 ((7 8 )(10 (9 101 )))))(33 ((20 (17 (18 (16 19 ))))((((74 ((89 (126 ((87 (86 ((85 (125 (84 (((21 (26 (27 (28 (29 30 )))))(22 23 ))(24 25 )))))((80 81 )(82 83 )))))(88 141 ))))((75 (90 ((((91 130 )(113 (((92 (122 123 ))(121 (111 (94 (114 119 )))))(120 (112 ((93 (115 116 ))(117 118 )))))))((124 (95 100 ))(99 (98 (96 97 )))))((127 (132 (139 ((138 (128 129 ))(136 137 )))))(133 (134 135 ))))))(76 77 ))))(78 79 ))((35 36 )((41 (38 (42 (37 (39 40 )))))(((46 (48 (54 (45 (43 44 )))))((47 (105 ((106 (62 (107 ((63 (64 65 ))((66 (67 68 ))((69 70 )(72 (71 73 ))))))))(110 (104 (103 (102 (108 109 ))))))))((49 50 )(51 (52 53 )))))(61 (60 (59 (55 (58 (56 57 ))))))))))(34 (31 32 ))))))))))*
(0 (1 (2 (((5 (3 (4 (12 (14 (13 15 ))))))(131 140 ))((11 (6 ((7 8 )(10 (9 101 )))))((20 (17 (18 (16 19 ))))(((78 (79 ((((89 (126 ((86 (87 ((85 (125 (84 (((21 (22 23 ))(27 ((26 29 )(28 30 ))))(24 25 )))))((80 81 )(82 83 )))))(88 141 ))))(130 (90 (((91 (113 (((92 (122 123 ))((94 119 )(111 (114 121 ))))(120 (112 (116 ((93 115 )(117 118 ))))))))((100 (95 124 ))(99 (98 (96 97 )))))((127 (138 (((128 129 )(136 137 ))(132 139 ))))(133 (134 135 )))))))(76 77 ))(74 75 ))))((35 36 )((41 (38 (42 (37 (39 40 )))))(((46 (48 (54 (45 (43 44 )))))((47 (105 ((106 (62 (107 ((63 ((66 (67 68 ))((69 70 )(72 (71 73 )))))(64 65 )))))(110 ((102 (108 109 ))(103 104 ))))))(51 ((49 50 )(52 53 )))))(61 (60 (59 (55 (57 (56 58 ))))))))))((31 32 )(33 34 )))))))))*
(0 (2 (1 (((5 (3 (4 (12 (14 (13 15 ))))))(131 140 ))((11 (6 ((7 8 )(10 (9 101 )))))(33 ((20 (17 (16 (18 19 ))))(((((((89 (126 ((((85 (125 (84 (((23 (21 22 ))(27 ((26 29 )(28 30 ))))(24 25 )))))((80 81 )(82 83 )))(86 87 ))(88 141 ))))(130 (90 (((91 (113 (((92 (111 (119 (94 114 ))))(121 (122 123 )))(120 (112 ((93 115 )(116 (117 118 ))))))))((124 (95 100 ))(99 (98 (139 (96 97 ))))))((127 (132 (138 ((128 129 )(136 137 )))))(133 (134 135 )))))))(76 77 ))(74 75 ))(78 79 ))((35 36 )((41 (38 (42 (37 (39 40 )))))((((54 (45 (43 44 )))(46 48 ))((47 ((49 50 )(51 (52 53 ))))(105 ((106 (62 (107 ((63 (64 65 ))((66 (67 68 ))((69 70 )(71 (72 73 ))))))))(110 ((102 (108 109 ))(103 104 )))))))(61 (60 (59 (55 (56 (57 58 ))))))))))(34 (31 32 ))))))))))*
(0 (2 (1 (((5 (3 (4 (12 (14 (13 15 ))))))(131 140 ))((11 (6 ((7 8 )(10 (9 101 )))))(33 ((20 (17 (16 (18 19 ))))(((79 (78 ((((89 (126 ((86 (87 ((85 (125 (84 (((21 (22 23 ))(27 ((26 29 )(28 30 ))))(24 25 )))))((80 81 )(82 83 )))))(88 141 ))))(130 (90 (((91 (113 ((121 (92 (122 123 )))((120 (112 ((93 (117 118 ))(115 116 ))))(114 (111 (94 119 )))))))((124 (95 100 ))((99 (98 (96 97 )))(132 139 ))))(133 (135 (134 (127 (138 ((128 129 )(136 137 )))))))))))(74 75 ))(76 77 ))))((35 36 )((41 (38 (42 (37 (39 40 )))))((((54 (45 (43 44 )))(46 48 ))((47 (105 ((106 (62 ((63 ((66 (67 68 ))(107 ((69 70 )(71 (72 73 ))))))(64 65 ))))(110 (104 ((102 103 )(108 109 )))))))(51 ((49 50 )(52 53 )))))(61 (60 (59 (55 (58 (56 57 ))))))))))(34 (31 32 ))))))))))*
(0 (2 (1 (((3 (4 (12 (14 (13 15 )))))(5 (131 140 )))((11 (6 ((7 8 )(10 (9 101 )))))(33 ((20 (17 (16 (18 19 ))))((((((89 (126 ((86 (87 ((85 (125 (84 (((21 (22 23 ))(27 ((26 29 )(28 30 ))))(24 25 )))))((80 81 )(82 83 )))))(88 141 ))))((74 75 )(76 77 )))(130 (90 (((91 (113 (((92 (122 123 ))(111 (121 (94 (114 119 )))))(120 (112 (93 (115 (116 (117 118 )))))))))((95 100 )(99 (124 (98 (139 (96 97 )))))))((127 (138 (132 ((128 129 )(136 137 )))))(133 (134 135 )))))))(78 79 ))((35 36 )((41 (38 (42 (37 (39 40 )))))(((46 (48 (54 (45 (43 44 )))))((47 ((49 50 )(51 (52 53 ))))(105 ((106 (62 ((63 (((66 107 )(67 68 ))((69 70 )(72 (71 73 )))))(64 65 ))))(110 (104 (103 (102 (108 109 )))))))))(61 (60 (59 (55 (57 (56 58 ))))))))))(34 (31 32 ))))))))))*
(0 (1 (2 (((5 (3 (4 (12 (14 (13 15 ))))))(131 140 ))((11 (6 ((7 8 )(10 (9 101 )))))(33 ((20 (17 (18 (16 19 ))))(((78 (79 ((((89 (126 ((((85 (125 (84 (((23 (21 22 ))(26 (27 (28 (29 30 )))))(24 25 )))))((80 81 )(82 83 )))(86 87 ))(88 141 ))))(130 (90 (((91 (((92 (122 123 ))((94 (114 119 ))(111 121 )))(120 (112 (113 (93 ((115 116 )(117 118 ))))))))((100 (95 124 ))(99 (98 (139 (96 97 ))))))(133 (135 (134 ((110 127 )(138 (132 ((128 129 )(136 137 ))))))))))))(74 75 ))(76 77 ))))((35 36 )((41 (38 (42 (37 (39 40 )))))(((46 (48 (45 (44 (43 (109 (103 (102 108 ))))))))((47 (105 (106 (62 (104 (107 ((63 (64 65 ))((66 (67 68 ))((69 70 )(72 (71 73 )))))))))))((53 (54 (49 50 )))(51 52 ))))(61 (60 (59 (55 (57 (56 58 ))))))))))(34 (31 32 ))))))))))*
(0 (2 (1 (((5 (3 (4 (12 (14 (13 15 ))))))(131 140 ))(11 ((6 ((7 8 )(10 (9 101 ))))((20 (17 (19 (16 18 ))))((((74 ((89 (126 ((86 (87 ((85 (125 (84 (((22 (21 23 ))(26 (27 (28 (29 30 )))))(24 25 )))))((80 81 )(82 83 )))))(88 141 ))))((75 (90 (((91 (113 (((121 (92 (122 123 )))(114 (111 (94 119 ))))(120 (112 (115 (93 (116 (117 118 )))))))))((100 (95 124 ))(99 (98 (96 97 )))))((((127 130 )(138 ((128 129 )(136 137 ))))(133 (134 135 )))(132 139 )))))(76 77 ))))(78 79 ))((35 36 )((41 (38 (42 (37 (39 40 )))))(((46 (48 (45 (44 (43 (110 ((102 103 )(108 109 ))))))))((47 (105 (106 (62 (104 (107 ((63 (64 65 ))((66 (67 68 ))((69 70 )(71 (72 73 )))))))))))((53 (54 (49 50 )))(51 52 ))))(61 (60 (59 (55 (58 (56 57 ))))))))))((31 32 )(33 34 ))))))))))*
(0 (2 (1 (((5 (3 (4 (12 (13 (14 15 ))))))(131 140 ))(11 ((6 ((7 8 )(10 (9 101 ))))((20 (17 (16 (18 19 ))))(((78 (79 ((((89 (126 ((86 (87 ((85 (125 (84 (((22 (21 23 ))(26 ((27 28 )(29 30 ))))(24 25 )))))((80 81 )(82 83 )))))(88 141 ))))(130 (90 (((91 (113 ((92 (121 (122 123 )))((120 (112 (116 ((93 115 )(117 118 )))))(114 (111 (94 119 )))))))((100 (95 124 ))((99 (98 (96 97 )))(132 139 ))))(((110 127 )(138 ((128 129 )(136 137 ))))(133 (134 135 )))))))(74 75 ))(76 77 ))))((35 36 )((41 (38 (42 (37 (39 40 )))))(((46 (48 (45 (44 (43 ((102 103 )(108 109 )))))))((47 (105 (106 (62 (104 (107 ((63 (64 65 ))((66 (67 68 ))((69 70 )(72 (71 73 )))))))))))((53 (54 (49 50 )))(51 52 ))))(61 (60 (59 (55 (57 (56 58 ))))))))))(34 (33 (31 32 )))))))))))*
(0 (1 (2 (((5 (3 (4 (12 (14 (13 15 ))))))(131 140 ))((6 (11 ((7 8 )(10 (9 101 )))))((20 (17 (18 (16 19 ))))(((79 (78 (74 ((89 (126 ((86 (87 ((85 (125 (84 (((22 (21 23 ))(26 ((27 28 )(29 30 ))))(24 25 )))))((80 81 )(82 83 )))))(88 141 ))))((75 (90 (((91 ((112 ((92 (122 123 ))(111 ((94 119 )(114 121 )))))(120 (113 ((93 115 )(116 (117 118 )))))))((124 (95 100 ))((99 (98 (96 97 )))(132 139 ))))(((127 130 )(138 ((128 129 )(136 137 ))))(133 (134 135 ))))))(76 77 ))))))((35 36 )((41 (38 (42 (37 (39 40 )))))(((46 (48 (54 (45 (43 44 )))))((47 ((49 50 )(51 (52 53 ))))(105 ((106 (62 (107 ((63 ((66 (67 68 ))((69 70 )(71 (72 73 )))))(64 65 )))))(110 ((102 (108 109 ))(103 104 )))))))(61 (60 (59 (55 (56 (57 58 ))))))))))(34 (33 (31 32 ))))))))))*
(0 (2 (1 (((3 (4 (12 (14 (13 15 )))))(5 (131 140 )))((11 (6 ((7 8 )(10 (9 101 )))))(33 ((20 (17 (19 (16 18 ))))(((78 (79 ((((89 (126 ((86 (87 ((85 (125 (84 (((21 (22 23 ))(27 ((26 29 )(28 30 ))))(24 25 )))))((80 81 )(82 83 )))))(88 141 ))))(130 (90 (((91 (((92 (122 123 ))(121 (114 (111 (94 119 )))))(120 (112 (113 ((93 115 )(116 (117 118 ))))))))((100 (95 124 ))(99 (98 (96 97 )))))(133 (135 (134 ((110 127 )(138 (((128 129 )(136 137 ))(132 139 )))))))))))(76 77 ))(74 75 ))))((35 36 )((41 (38 (42 (37 (39 40 )))))(((46 (48 (45 (44 (43 ((102 103 )(108 109 )))))))((47 (105 (106 (62 (104 (107 ((63 (64 65 ))((66 (67 68 ))((69 70 )(73 (71 72 )))))))))))((53 (54 (49 50 )))(51 52 ))))(61 (60 (59 (55 (58 (56 57 ))))))))))(34 (31 32 ))))))))))*
(0 (2 (1 (((5 (3 (4 (12 (14 (13 15 ))))))(131 140 ))((11 (6 ((7 8 )(10 (9 101 )))))(33 ((20 (17 (19 (16 18 ))))((((((89 (126 ((86 (87 ((85 (125 (84 (((23 (21 22 ))(26 ((27 28 )(29 30 ))))(24 25 )))))((80 81 )(82 83 )))))(88 141 ))))((74 75 )(76 77 )))(130 (90 (((91 (113 ((92 (122 123 ))((120 (112 (116 (115 (93 (117 118 ))))))(114 ((94 119 )(111 121 )))))))((95 100 )((99 (98 (96 97 )))(132 (124 139 )))))((127 (138 ((128 129 )(136 137 ))))(133 (134 135 )))))))(78 79 ))((35 36 )((41 (38 (42 (37 (39 40 )))))(((46 (48 (54 (45 (43 44 )))))((47 (105 ((106 (62 ((63 (((66 107 )(67 68 ))((69 70 )(73 (71 72 )))))(64 65 ))))(110 (104 ((102 103 )(108 109 )))))))(51 ((49 50 )(52 53 )))))(61 (60 (59 (55 (56 (57 58 ))))))))))(34 (31 32 ))))))))))*
(0 (1 (2 (((5 (3 (4 (12 (14 (13 15 ))))))(131 140 ))((11 (6 ((7 8 )(10 (9 101 )))))((20 (17 (16 (18 19 ))))(((78 (79 ((((89 (126 ((87 (86 ((85 (125 (84 (((22 (21 23 ))(27 ((26 29 )(28 30 ))))(24 25 )))))((80 81 )(82 83 )))))(88 141 ))))(130 (90 (((91 (113 (((92 (122 123 ))(121 (111 (94 (114 119 )))))(120 (112 (93 (116 (115 (117 118 )))))))))((100 (95 124 ))(99 (98 (96 97 )))))(133 (135 (134 (127 (138 (((128 129 )(136 137 ))(132 139 )))))))))))(74 75 ))(76 77 ))))((35 36 )((41 (38 (42 (37 (39 40 )))))(((46 (48 (54 (45 (43 44 )))))((47 (105 ((106 (62 ((63 (64 65 ))(107 ((66 (67 68 ))((69 70 )(71 (72 73 ))))))))(110 ((102 (108 109 ))(103 104 ))))))(51 ((49 50 )(52 53 )))))(61 (60 (59 (55 (57 (56 58 ))))))))))(34 (33 (31 32 ))))))))))*
(0 (1 (2 (((3 (4 (12 (14 (13 15 )))))(5 (131 140 )))((11 (6 ((7 8 )(10 (9 101 )))))((20 (17 (19 (16 18 ))))(((78 (79 (74 ((89 (126 ((((85 (125 (84 (((22 (21 23 ))(26 ((27 28 )(29 30 ))))(24 25 )))))((80 81 )(82 83 )))(86 87 ))(88 141 ))))((75 (90 (((91 (113 ((92 (121 (122 123 )))(120 ((112 (116 ((93 115 )(117 118 ))))(114 (111 (94 119 ))))))))((124 (95 100 ))(99 (98 (139 (96 97 ))))))(((127 130 )(132 (138 ((128 129 )(136 137 )))))(133 (134 135 ))))))(76 77 ))))))((35 36 )((41 (38 (42 (37 (39 40 )))))(((46 (48 (54 (45 (43 44 )))))((47 (105 ((106 (62 (107 ((63 ((66 (67 68 ))((69 70 )(71 (72 73 )))))(64 65 )))))(110 (104 (103 (102 (108 109 ))))))))((49 50 )(51 (52 53 )))))(61 (60 (59 (55 (57 (56 58 ))))))))))((31 32 )(33 34 )))))))))*
(0 (2 (1 (((5 (3 (4 (12 (14 (13 15 ))))))(131 140 ))((11 (6 ((7 8 )(10 (9 101 )))))(33 ((20 (17 (16 (18 19 ))))(((78 (79 (74 ((89 (126 ((86 (87 ((85 (125 (84 (((23 (21 22 ))(26 (27 (28 (29 30 )))))(24 25 )))))((80 81 )(82 83 )))))(88 141 ))))((75 (90 ((((91 130 )(113 (((92 (121 (122 123 )))(120 (112 ((116 (93 115 ))(117 118 )))))(114 (111 (94 119 ))))))((124 (95 100 ))(99 (98 (96 97 )))))((127 (135 (133 134 )))(132 (139 ((138 (128 129 ))(136 137 ))))))))(76 77 ))))))((35 36 )((41 (38 (42 (37 (39 40 )))))(((46 (48 (45 (44 (43 ((109 (102 103 ))(108 110 )))))))((47 (105 (106 (62 (104 (107 ((63 (64 65 ))((66 (67 68 ))((69 70 )(71 (72 73 )))))))))))((53 (54 (49 50 )))(51 52 ))))(61 (60 (59 (55 (56 (57 58 ))))))))))(34 (31 32 ))))))))))*
(0 (1 (2 (((5 (3 (4 (12 (14 (13 15 ))))))(131 140 ))(((6 11 )((7 8 )(10 (9 101 ))))((20 (17 (16 (18 19 ))))(((79 (78 (74 ((89 (126 ((86 (87 ((85 (125 (84 (((22 (21 23 ))(27 ((26 29 )(28 30 ))))(24 25 )))))((80 81 )(82 83 )))))(88 141 ))))((75 (90 (((91 (113 (((92 (122 123 ))(121 (111 (94 (114 119 )))))(120 (112 (93 ((115 116 )(117 118 ))))))))((95 100 )(99 (124 ((98 (96 97 ))(132 139 ))))))(((127 130 )(138 ((128 129 )(136 137 ))))(133 (134 135 ))))))(76 77 ))))))((35 36 )((41 (38 (42 (37 (39 40 )))))(((46 (48 (45 (44 (43 (110 (108 (109 (102 103 )))))))))((47 (105 (106 (62 (104 (107 ((63 (64 65 ))((66 (67 68 ))((69 70 )(72 (71 73 )))))))))))((53 (54 (49 50 )))(51 52 ))))(61 (60 (59 (55 (58 (56 57 ))))))))))(33 (34 (31 32 ))))))))))*
(0 (2 (1 (((3 (4 (12 (14 (13 15 )))))(5 (131 140 )))(11 ((6 ((7 8 )(10 (9 101 ))))((20 (17 (18 (16 19 ))))(((78 (79 (74 ((89 (126 ((((85 (125 (84 (((21 (22 23 ))(27 ((26 29 )(28 30 ))))(24 25 )))))((80 81 )(82 83 )))(86 87 ))(88 141 ))))((75 (90 ((((91 130 )(113 ((92 (122 123 ))((120 (112 ((93 (115 116 ))(117 118 ))))((114 (94 119 ))(111 121 ))))))((124 (95 100 ))(99 (98 (96 97 )))))((127 (132 (139 (138 ((128 129 )(136 137 ))))))(133 (134 135 ))))))(76 77 ))))))((35 36 )((41 (38 (42 (37 (39 40 )))))(((46 (48 (54 (45 (43 44 )))))((47 (105 ((106 (62 ((63 (64 65 ))((66 (107 (67 68 )))((69 70 )(73 (71 72 )))))))(110 ((102 (108 109 ))(103 104 ))))))((49 50 )(51 (52 53 )))))(61 (60 (59 (55 (56 (57 58 ))))))))))((31 32 )(33 34 ))))))))))*
(0 (2 (1 (((3 (4 (12 (14 (13 15 )))))(5 (131 140 )))((11 (6 ((7 8 )(10 (9 101 )))))(33 ((20 (17 (16 (18 19 ))))((((74 ((89 (126 ((((85 (125 (84 (((21 (22 23 ))(27 ((26 29 )(28 30 ))))(24 25 )))))((80 81 )(82 83 )))(86 87 ))(88 141 ))))((75 (90 ((((91 130 )(113 (((92 (122 123 ))(114 (121 (111 (94 119 )))))(120 (112 (93 ((115 116 )(117 118 ))))))))((100 (95 124 ))(99 (98 (96 97 )))))(127 ((132 (139 ((138 (128 129 ))(136 137 ))))(133 (134 135 )))))))(76 77 ))))(78 79 ))((35 36 )((41 (38 (42 (37 (39 40 )))))(((46 (48 (54 (45 (43 44 )))))((47 ((49 50 )(51 (52 53 ))))(105 ((106 (62 (107 ((63 (64 65 ))((66 (67 68 ))((69 70 )(72 (71 73 ))))))))(110 ((102 (108 109 ))(103 104 )))))))(61 (60 (59 (55 (57 (56 58 ))))))))))(34 (31 32 ))))))))))*
(0 (1 (2 (((5 (3 (4 (12 (14 (13 15 ))))))(131 140 ))((11 (6 ((7 8 )(10 (9 101 )))))(33 ((20 (17 (19 (16 18 ))))((((74 ((89 (126 ((((85 (125 (84 (((23 (21 22 ))(27 (26 (28 (29 30 )))))(24 25 )))))((80 81 )(82 83 )))(86 87 ))(88 141 ))))((75 (90 ((((91 130 )(113 (((121 (92 (122 123 )))(114 (111 (94 119 ))))(120 (112 ((93 115 )(116 (117 118 ))))))))((124 (95 100 ))(99 (98 (96 97 )))))(127 ((132 (139 ((138 (128 129 ))(136 137 ))))(134 (133 135 )))))))(76 77 ))))(78 79 ))((35 36 )((41 (38 (42 (37 (39 40 )))))((((54 (45 (43 44 )))(46 48 ))((47 ((49 50 )(51 (52 53 ))))(105 ((106 (62 ((63 (64 65 ))(107 ((66 (67 68 ))((69 70 )(73 (71 72 ))))))))(110 ((102 (108 109 ))(103 104 )))))))(61 (60 (59 (55 (56 (57 58 ))))))))))(34 (31 32 ))))))))))*
(0 (1 (2 (((5 (3 (4 (12 (13 (14 15 ))))))(131 140 ))((11 (6 ((7 8 )(10 (9 101 )))))((20 (17 (16 (18 19 ))))(((79 (78 ((((89 (126 ((((85 (125 (84 (((22 (21 23 ))(26 ((27 28 )(29 30 ))))(24 25 )))))((80 81 )(82 83 )))(86 87 ))(88 141 ))))(130 (90 (((91 (113 ((92 (122 123 ))((120 (112 ((93 116 )(115 (117 118 )))))((111 (94 119 ))(114 121 ))))))((100 (95 124 ))(99 ((98 (96 97 ))(132 139 )))))(((110 127 )(138 ((128 129 )(136 137 ))))(133 (134 135 )))))))(74 75 ))(76 77 ))))((35 36 )((41 (38 (42 (37 (39 40 )))))(((46 (48 (45 (44 (43 (109 (108 (102 103 ))))))))((47 (105 (106 (62 (104 (107 ((63 (64 65 ))((66 (67 68 ))((69 70 )(71 (72 73 )))))))))))((53 (54 (49 50 )))(51 52 ))))(61 (60 (59 (55 (56 (57 58 ))))))))))(34 (33 (31 32 ))))))))))*
(0 (2 (1 (((3 (4 (12 (13 (14 15 )))))(5 (131 140 )))(11 ((6 ((7 8 )(10 (9 101 ))))((20 (17 (16 (18 19 ))))(((78 (79 ((((89 (126 ((87 (86 ((85 (125 (84 (((23 (21 22 ))(26 (27 (28 (29 30 )))))(24 25 )))))((80 81 )(82 83 )))))(88 141 ))))(130 (90 (((91 (113 (((92 (122 123 ))(121 (111 (94 (114 119 )))))(120 (112 (115 ((93 116 )(117 118 ))))))))((124 (95 100 ))(99 (98 (96 97 )))))(((110 127 )(138 (((128 129 )(136 137 ))(132 139 ))))(133 (134 135 )))))))(74 75 ))(76 77 ))))((35 36 )((41 (38 (42 (37 (39 40 )))))(((46 (48 (45 (44 (43 (108 (109 (102 103 ))))))))((47 (105 (106 (62 (104 (107 ((63 (64 65 ))((66 (67 68 ))((69 70 )(73 (71 72 )))))))))))((53 (54 (49 50 )))(51 52 ))))(61 (60 (59 (55 (56 (57 58 ))))))))))(34 (33 (31 32 )))))))))))*
(0 (1 (2 (((3 (4 (12 (14 (13 15 )))))(5 (131 140 )))((11 (6 ((7 8 )(10 (9 101 )))))((20 (17 (18 (16 19 ))))(((79 (130 ((((89 (126 ((86 (87 ((85 (125 (84 (((21 (26 ((27 28 )(29 30 ))))(22 23 ))(24 25 )))))((80 81 )(82 83 )))))(88 141 ))))(90 (((91 (((92 (111 (94 (114 119 ))))(121 (122 123 )))(120 (112 (113 ((93 115 )(116 (117 118 ))))))))((100 (95 124 ))(99 (98 (96 97 )))))((127 (135 (133 134 )))(132 (139 (138 ((128 129 )(136 137 )))))))))(74 75 ))(78 (76 77 )))))((35 36 )((41 (38 (42 (37 (39 40 )))))(((46 (48 (54 (45 (43 44 )))))((47 ((49 50 )(51 (52 53 ))))(105 ((106 (62 (107 ((63 ((66 (67 68 ))((69 70 )(73 (71 72 )))))(64 65 )))))(110 (104 (103 (102 (108 109 )))))))))(61 (60 (59 (55 (56 (57 58 ))))))))))((31 32 )(33 34 )))))))))*
(0 (1 (2 (((3 (4 (12 (14 (13 15 )))))(5 (131 140 )))((11 (6 ((7 8 )(10 (9 101 )))))((20 (17 (16 (18 19 ))))(((79 (130 ((78 (74 ((89 (126 ((((85 (125 (84 (((21 (26 ((27 28 )(29 30 ))))(22 23 ))(24 25 )))))((80 81 )(82 83 )))(86 87 ))(88 141 ))))(75 (90 (((91 (113 ((121 ((92 (122 123 ))(111 (94 (114 119 )))))(120 (112 ((115 (93 116 ))(117 118 )))))))((100 (95 124 ))(99 (98 (96 97 )))))(127 ((132 (139 ((138 (128 129 ))(136 137 ))))(134 (133 135 ))))))))))(76 77 ))))((35 36 )((41 (38 (42 (37 (39 40 )))))(((46 (48 (54 (45 (43 44 )))))((47 ((49 50 )(51 (52 53 ))))(105 ((106 (62 ((63 (64 65 ))(107 ((66 (67 68 ))((69 70 )(73 (71 72 ))))))))(110 ((102 (108 109 ))(103 104 )))))))(61 (60 (59 (55 (56 (57 58 ))))))))))((31 32 )(33 34 )))))))))*
(0 (1 (2 (((5 (3 (4 (12 (14 (13 15 ))))))(131 140 ))((11 (6 ((7 8 )(10 (9 101 )))))(33 ((20 (17 (16 (18 19 ))))(((78 (79 ((((89 (126 ((86 (87 ((85 (125 (84 (((22 (21 23 ))(27 ((26 29 )(28 30 ))))(24 25 )))))((80 81 )(82 83 )))))(88 141 ))))(130 (90 (((91 (113 ((121 (92 (122 123 )))((112 ((93 116 )(115 (117 118 ))))(120 (114 (111 (94 119 ))))))))((124 (95 100 ))((99 (98 (96 97 )))(132 139 ))))((127 (138 ((128 129 )(136 137 ))))(133 (134 135 )))))))(76 77 ))(74 75 ))))((35 36 )((41 (38 (42 (37 (39 40 )))))(((46 (48 (45 (44 (43 (110 (109 (103 (102 108 )))))))))((47 (105 (106 (62 (104 (107 ((63 (64 65 ))((66 (67 68 ))((69 70 )(71 (72 73 )))))))))))((53 (54 (49 50 )))(51 52 ))))(61 (60 (59 (55 (57 (56 58 ))))))))))(34 (31 32 ))))))))))*
(0 (2 (1 (((5 (3 (4 (12 (14 (13 15 ))))))(131 140 ))((11 (6 ((7 8 )(10 (9 101 )))))(33 ((20 (17 (19 (16 18 ))))(((79 (130 ((78 (((89 (126 ((86 (87 ((85 (125 (84 (((22 (21 23 ))(26 ((27 28 )(29 30 ))))(24 25 )))))((80 81 )(82 83 )))))(88 141 ))))(90 (((91 (113 ((92 (121 (122 123 )))(120 ((112 (116 ((93 115 )(117 118 ))))(114 (111 (94 119 ))))))))((100 (95 124 ))(99 (98 (139 (96 97 ))))))(133 (135 (134 (127 (138 (132 ((128 129 )(136 137 )))))))))))(74 75 )))(76 77 ))))((35 36 )((41 (38 (42 (37 (39 40 )))))(((46 (48 (54 (45 (43 44 )))))((47 ((49 50 )(51 (52 53 ))))(105 ((106 (62 ((63 (64 65 ))(107 ((66 (67 68 ))((69 70 )(73 (71 72 ))))))))(110 ((102 (108 109 ))(103 104 )))))))(61 (60 (59 (55 (56 (57 58 ))))))))))(34 (31 32 ))))))))))*
(0 (1 (2 (((5 (3 (4 (12 (14 (13 15 ))))))(131 140 ))((11 (6 ((7 8 )(10 (9 101 )))))(33 ((20 (17 (16 (18 19 ))))(((78 (79 ((((89 (126 ((((85 (125 (84 (((23 (21 22 ))(26 ((27 28 )(29 30 ))))(24 25 )))))((80 81 )(82 83 )))(86 87 ))(88 141 ))))(130 (90 (((91 (113 ((92 (122 123 ))((120 (112 (115 (93 (116 (117 118 ))))))((114 (94 119 ))(111 121 ))))))((95 100 )(99 ((98 (96 97 ))(132 (124 139 ))))))((127 (138 ((128 129 )(136 137 ))))(133 (134 135 )))))))(74 75 ))(76 77 ))))((35 36 )((41 (38 (42 (37 (39 40 )))))(((46 (48 (54 (45 (43 44 )))))((47 (105 ((106 (62 ((63 (64 65 ))(107 ((66 (67 68 ))((69 70 )(71 (72 73 ))))))))(110 (104 (103 (102 (108 109 ))))))))((49 50 )(51 (52 53 )))))(61 (60 (59 (55 (56 (57 58 ))))))))))(34 (31 32 ))))))))))*
(0 (1 (2 (((3 (4 (12 (13 (14 15 )))))(5 (131 140 )))((6 (11 ((7 8 )(10 (9 101 )))))((20 (17 (18 (16 19 ))))(((79 (78 (74 ((89 (126 ((86 (87 ((85 (125 (84 (((22 (21 23 ))(27 (26 (28 (29 30 )))))(24 25 )))))((80 81 )(82 83 )))))(88 141 ))))((75 (90 ((((91 130 )(((92 (122 123 ))((114 (94 119 ))(111 121 )))(120 (112 (113 (93 (116 (115 (117 118 )))))))))((95 100 )(99 ((98 (96 97 ))(124 (132 139 ))))))((127 (138 ((128 129 )(136 137 ))))(133 (134 135 ))))))(76 77 ))))))((35 36 )((41 (38 (42 (37 (39 40 )))))((((54 (45 (43 44 )))(46 48 ))((47 ((49 50 )(51 (52 53 ))))(105 ((106 (62 ((63 (64 65 ))((107 (66 (67 68 )))((69 70 )(73 (71 72 )))))))(110 ((102 (108 109 ))(103 104 )))))))(61 (60 (59 (55 (56 (57 58 ))))))))))(33 (34 (31 32 ))))))))))*
(0 (1 (2 (((5 (3 (4 (12 (13 (14 15 ))))))(131 140 ))((6 (11 ((7 8 )(10 (9 101 )))))((20 (17 (16 (18 19 ))))(((79 ((78 (((89 (126 ((86 (87 ((85 (125 (84 (((21 (22 23 ))(27 ((26 29 )(28 30 ))))(24 25 )))))((80 81 )(82 83 )))))(88 141 ))))(130 (90 (((91 (113 (((121 (92 (122 123 )))(120 (112 (116 ((93 115 )(117 118 ))))))(114 (111 (94 119 ))))))((100 (95 124 ))(99 ((98 (96 97 ))(132 139 )))))(133 (135 (134 (127 (138 ((128 129 )(136 137 )))))))))))(74 75 )))(76 77 )))((35 36 )((41 (38 (42 (37 (39 40 )))))(((46 (48 (54 (45 (43 44 )))))((47 (105 ((106 (62 ((63 ((66 (107 (67 68 )))((69 70 )(72 (71 73 )))))(64 65 ))))(110 ((102 (108 109 ))(103 104 ))))))(51 ((49 50 )(52 53 )))))(61 (60 (59 (55 (57 (56 58 ))))))))))(33 (34 (31 32 ))))))))))*
(0 (1 (2 (((5 (3 (4 (12 (13 (14 15 ))))))(131 140 ))((6 (11 ((7 8 )(10 (9 101 )))))((20 (17 (18 (16 19 ))))(((78 (79 (74 ((89 (126 ((87 (86 ((85 (125 (84 (((23 (21 22 ))(26 ((27 28 )(29 30 ))))(24 25 )))))((80 81 )(82 83 )))))(88 141 ))))((75 (90 ((((91 130 )(113 (((92 (122 123 ))(121 (111 (94 (114 119 )))))(120 (112 ((116 (93 115 ))(117 118 )))))))((95 100 )((99 (98 (96 97 )))(132 (124 139 )))))((127 (138 ((128 129 )(136 137 ))))(133 (134 135 ))))))(76 77 ))))))((35 36 )((41 (38 (42 (37 (39 40 )))))(((46 (48 (54 (45 (43 44 )))))((47 ((49 50 )(51 (52 53 ))))(105 ((106 (62 ((63 (((66 107 )(67 68 ))((69 70 )(72 (71 73 )))))(64 65 ))))(110 (104 ((102 103 )(108 109 ))))))))(61 (60 (59 (55 (58 (56 57 ))))))))))(33 (34 (31 32 ))))))))))*
(0 (2 (1 (((3 (4 (12 (14 (13 15 )))))(5 (131 140 )))((11 (6 ((7 8 )(10 (9 101 )))))(33 ((20 (17 (19 (16 18 ))))(((78 (79 ((((89 (126 ((86 (87 ((85 (125 (84 (((21 (22 23 ))(27 ((26 29 )(28 30 ))))(24 25 )))))((80 81 )(82 83 )))))(88 141 ))))(130 (90 (((91 (((92 (122 123 ))((94 119 )(114 (111 121 ))))(120 (112 (113 ((93 (117 118 ))(115 116 )))))))((100 (95 124 ))(99 (98 ((96 97 )(132 139 ))))))((127 (138 ((128 129 )(136 137 ))))(133 (134 135 )))))))(76 77 ))(74 75 ))))((35 36 )((41 (38 (42 (37 (39 40 )))))(((46 (48 (54 (45 (43 44 )))))((47 ((49 50 )(51 (52 53 ))))(105 ((106 (62 (107 ((63 (64 65 ))((66 (67 68 ))((69 70 )(71 (72 73 ))))))))(110 (104 (103 (102 (108 109 )))))))))(61 (60 (59 (55 (58 (56 57 ))))))))))(34 (31 32 ))))))))))*
(0 (1 (2 (((5 (3 (4 (12 (14 (13 15 ))))))(131 140 ))((11 (6 ((7 8 )(10 (9 101 )))))(33 ((20 (17 (18 (16 19 ))))(((((((89 (126 ((86 (87 ((85 (125 (84 (((22 (21 23 ))(26 (27 (28 (29 30 )))))(24 25 )))))((80 81 )(82 83 )))))(88 141 ))))(130 (90 (((91 (((92 (111 (94 (114 119 ))))(121 (122 123 )))(120 (112 (113 (93 ((115 116 )(117 118 ))))))))((100 (95 124 ))(99 (98 (139 (96 97 ))))))((127 (132 ((138 (128 129 ))(136 137 ))))(133 (134 135 )))))))(76 77 ))(74 75 ))(78 79 ))((35 36 )((41 (38 (42 (37 (39 40 )))))((((54 (45 (43 44 )))(46 48 ))((47 (105 ((106 (62 (107 ((63 (64 65 ))((66 (67 68 ))((69 70 )(71 (72 73 ))))))))(110 (104 (103 (102 (108 109 ))))))))(51 ((49 50 )(52 53 )))))(61 (60 (59 (55 (57 (56 58 ))))))))))(34 (31 32 ))))))))))*
(0 (2 (1 (((5 (3 (4 (12 (13 (14 15 ))))))(131 140 ))(11 ((6 ((7 8 )(10 (9 101 ))))((20 (17 (16 (18 19 ))))(((79 ((((89 (126 ((((85 (125 (84 (((23 (21 22 ))(27 (26 (28 (29 30 )))))(24 25 )))))((80 81 )(82 83 )))(86 87 ))(88 141 ))))(130 (90 (((91 (((92 (111 (119 (94 114 ))))(121 (122 123 )))(120 (112 (113 ((93 116 )(115 (117 118 ))))))))((124 (95 100 ))((98 (96 97 ))(99 (132 139 )))))((127 (138 ((128 129 )(136 137 ))))(133 (134 135 )))))))(74 75 ))(78 (76 77 ))))((35 36 )((41 (38 (42 (37 (39 40 )))))(((46 (48 (54 (45 (43 44 )))))((47 (105 ((106 (62 (107 ((63 (64 65 ))((66 (67 68 ))((69 70 )(73 (71 72 ))))))))(110 ((102 (108 109 ))(103 104 ))))))((49 50 )(51 (52 53 )))))(61 (60 (59 (55 (56 (57 58 ))))))))))((31 32 )(33 34 ))))))))))*
(0 (1 (2 (((5 (3 (4 (12 (14 (13 15 ))))))(131 140 ))((11 (6 ((7 8 )(10 (9 101 )))))(33 ((20 (17 (16 (18 19 ))))(((78 (79 ((((89 (126 ((86 (87 ((85 (125 (84 (((21 (22 23 ))(26 ((27 28 )(29 30 ))))(24 25 )))))((80 81 )(82 83 )))))(88 141 ))))(130 (90 ((91 (((92 (122 123 ))((114 (94 119 ))(111 121 )))(120 (112 (113 (115 ((93 116 )(117 118 ))))))))(((95 100 )((98 (96 97 ))(99 (132 (124 139 )))))((127 (138 ((128 129 )(136 137 ))))(133 (134 135 ))))))))(74 75 ))(76 77 ))))((35 36 )((41 (38 (42 (37 (39 40 )))))(((46 (48 (54 (45 (43 44 )))))((47 (105 ((106 (62 (107 ((63 (64 65 ))((66 (67 68 ))((69 70 )(71 (72 73 ))))))))(110 ((102 (108 109 ))(103 104 ))))))((49 50 )(51 (52 53 )))))(61 (60 (59 (55 (58 (56 57 ))))))))))(34 (31 32 ))))))))))*
(0 (1 (2 (((5 (3 (4 (12 (13 (14 15 ))))))(131 140 ))((6 (11 ((7 8 )(10 (9 101 )))))((20 (17 (18 (16 19 ))))(((78 (79 ((((89 (126 ((87 (86 ((85 (125 (84 (((22 (21 23 ))(26 ((27 28 )(29 30 ))))(24 25 )))))((80 81 )(82 83 )))))(88 141 ))))(130 (90 (((91 (113 (((92 (122 123 ))((111 (94 119 ))(114 121 )))(120 (112 ((115 (93 116 ))(117 118 )))))))((100 (95 124 ))((99 (98 (96 97 )))(132 139 ))))(((110 127 )(138 ((128 129 )(136 137 ))))(133 (134 135 )))))))(74 75 ))(76 77 ))))((35 36 )((41 (38 (42 (37 (39 40 )))))(((46 (48 (45 (44 (43 (108 (109 (102 103 ))))))))((47 (105 (106 (62 (104 (107 ((63 (64 65 ))((66 (67 68 ))((69 70 )(73 (71 72 )))))))))))((53 (54 (49 50 )))(51 52 ))))(61 (60 (59 (55 (58 (56 57 ))))))))))(34 (33 (31 32 ))))))))))*
(0 (2 (1 (((5 (3 (4 (12 (13 (14 15 ))))))(131 140 ))(11 ((6 ((7 8 )(10 (9 101 ))))((20 (17 (19 (16 18 ))))(((78 (79 (74 ((89 (126 ((((85 (125 (84 (((22 (21 23 ))(27 ((26 29 )(28 30 ))))(24 25 )))))((80 81 )(82 83 )))(86 87 ))(88 141 ))))((75 (90 (((91 (113 (((92 (122 123 ))(120 (112 (115 ((93 116 )(117 118 ))))))((114 (94 119 ))(111 121 )))))((124 (95 100 ))(99 (98 (96 97 )))))((((127 130 )(138 ((128 129 )(136 137 ))))(133 (134 135 )))(132 139 )))))(76 77 ))))))((35 36 )((41 (38 (42 (37 (39 40 )))))((((54 (45 (43 44 )))(46 48 ))((47 ((49 50 )(51 (52 53 ))))(105 ((106 (62 ((63 (64 65 ))((107 (66 (67 68 )))((69 70 )(71 (72 73 )))))))(110 (104 (103 (102 (108 109 )))))))))(61 (60 (59 (55 (57 (56 58 ))))))))))((31 32 )(33 34 ))))))))))*
(0 (1 (2 (((3 (4 (12 (14 (13 15 )))))(5 (131 140 )))((11 (6 ((7 8 )(10 (9 101 )))))((20 (17 (16 (18 19 ))))(((79 (78 (74 ((89 (126 ((86 (87 ((85 (125 (84 (((22 (21 23 ))(27 ((26 29 )(28 30 ))))(24 25 )))))((80 81 )(82 83 )))))(88 141 ))))((75 (90 (((91 (113 (((92 (111 (94 (114 119 ))))(121 (122 123 )))(120 (112 ((116 (93 115 ))(117 118 )))))))((100 (95 124 ))(99 (98 (96 97 )))))((((127 130 )(138 ((128 129 )(136 137 ))))(133 (134 135 )))(132 139 )))))(76 77 ))))))((35 36 )((41 (38 (42 (37 (39 40 )))))(((46 (48 (54 (45 (43 44 )))))((47 (105 ((106 (62 (107 ((63 ((66 (67 68 ))((69 70 )(71 (72 73 )))))(64 65 )))))(110 (104 ((102 103 )(108 109 )))))))((49 50 )(51 (52 53 )))))(61 (60 (59 (55 (58 (56 57 ))))))))))(34 (33 (31 32 ))))))))))*
(0 (1 (2 (((3 (4 (12 (13 (14 15 )))))(5 (131 140 )))((11 (6 ((7 8 )(10 (9 101 )))))((20 (17 (18 (16 19 ))))((((74 ((89 (126 ((86 (87 ((85 (125 (84 (((23 (21 22 ))(27 (26 (28 (29 30 )))))(24 25 )))))((80 81 )(82 83 )))))(88 141 ))))((75 (90 (((91 (((92 (122 123 ))(121 (111 (119 (94 114 )))))(120 (112 (113 (116 ((93 115 )(117 118 ))))))))((124 (95 100 ))(99 (98 (96 97 )))))((((127 130 )(138 ((128 129 )(136 137 ))))(133 (134 135 )))(132 139 )))))(76 77 ))))(78 79 ))((35 36 )((41 (38 (42 (37 (39 40 )))))((((54 (45 (43 44 )))(46 48 ))((47 (105 ((106 (62 ((63 ((66 (67 68 ))(107 ((69 70 )(72 (71 73 ))))))(64 65 ))))(110 (104 (103 (102 (108 109 ))))))))((49 50 )(51 (52 53 )))))(61 (60 (59 (55 (57 (56 58 ))))))))))((31 32 )(33 34 )))))))))*
(0 (1 (2 (((3 (4 (12 (14 (13 15 )))))(5 (131 140 )))((11 (6 ((7 8 )(10 (9 101 )))))(33 ((20 (17 (18 (16 19 ))))(((79 ((78 (((89 (126 ((((85 (125 (84 (((22 (21 23 ))(27 ((26 29 )(28 30 ))))(24 25 )))))((80 81 )(82 83 )))(86 87 ))(88 141 ))))(130 (90 (((91 (113 ((121 (92 (122 123 )))((120 (112 (93 (115 (116 (117 118 ))))))(114 (111 (94 119 )))))))((124 (95 100 ))(99 (98 (96 97 )))))(133 (135 (134 (127 (138 (((128 129 )(136 137 ))(132 139 )))))))))))(74 75 )))(76 77 )))((35 36 )((41 (38 (42 (37 (39 40 )))))(((46 (48 (54 (45 (43 44 )))))((47 (105 ((106 (62 (107 ((63 (64 65 ))((66 (67 68 ))((69 70 )(71 (72 73 ))))))))(110 ((102 (108 109 ))(103 104 ))))))((49 50 )(51 (52 53 )))))(61 (60 (59 (55 (58 (56 57 ))))))))))(34 (31 32 ))))))))))*
(0 (2 (1 (((3 (4 (12 (14 (13 15 )))))(5 (131 140 )))(11 ((6 ((7 8 )(10 (9 101 ))))((20 (17 (16 (18 19 ))))(((79 (78 (74 ((89 (126 ((86 (87 ((85 (125 (84 (((21 (22 23 ))(27 ((26 29 )(28 30 ))))(24 25 )))))((80 81 )(82 83 )))))(88 141 ))))((75 (90 ((((91 130 )((121 ((92 (122 123 ))(111 (94 (114 119 )))))(120 (112 (113 (93 (115 (116 (117 118 )))))))))((124 (95 100 ))(99 (98 (96 97 )))))((127 (132 (139 (138 ((128 129 )(136 137 ))))))(133 (134 135 ))))))(76 77 ))))))((35 36 )((41 (38 (42 (37 (39 40 )))))(((46 (48 (54 (45 (43 44 )))))((47 (105 ((106 (62 ((63 (((66 107 )(67 68 ))((69 70 )(72 (71 73 )))))(64 65 ))))(110 (104 (103 (102 (108 109 ))))))))((49 50 )(51 (52 53 )))))(61 (60 (59 (55 (57 (56 58 ))))))))))((31 32 )(33 34 ))))))))))
;
tgroup 
 
 
=0 (new_tech_sch)        0 1 2 3 4 5 6 7 8 9 10 11 12 13 14 15 16 17 18 19 20 21 22 23 24 25 26 27 28 29 30 31 32 33 34 35 36 37 38 39 40 41 42 43 44 45 46 47 48 49 50 51 52 53 54 55 56 57 58 59 60 61 62 63 64 65 66 67 68 69 70 71 72 73 74 75 76 77 78 79 80 81 82 83 84 85 86 87 88 89 90 91 92 93 94 95 96 97 98 99 100 101 102 103 104 105 106 107 108 109 110 111 112 113 114 115 116 117 118 119 120 121 122 123 124 125 126 127 128 129 130 131 132 133 134 135 136 137 138 139 140 141 142 143 144 145 146 147 148 149 150 151 152 153 154 155 156 157 158 159 160 161 162 163 164 165 166 167 168 169 170 171 172 173 174 175 176 177 178 179 180 181 182 183 184 185 186 187 188 189 190 191 192 193 194 195 196 197 198 199 200 201 202 203 204 205 206 207 208 209 210 211 212 213 214 215 216 217 218 219 220 221 222 223 224 225 226 227 228 229 230 231 232 233 234 235 236 237 238 239 240 241 242 243 244 245 246 247 248 249 250 251 252 253 254 255 256 257 258 259 260 261 262 263 264 265 266 267 268 269 270 271 272 273 274 275 276 277 278 279 280 281 282 283 284 285 286 287 288 289 290 291 292 293 294 295 296 297 298 299 300 301 302 303 304 305 306 307 308 309 310 311 312 313 314 315 316 317 318 319 320 321 322 323 324 325 326 327 328 329 330 331 332 333 334 335 336 337 338  
 
; 
tshrink 
; 

proc/;
