# Supplementary material for: First record of a tomistomine crocodylian from Australia
Source: Sci Rep. 2021 Jun 9;11:12158. doi: 10.1038/s41598-021-91717-y (PMC8190066; doi:10.1038/s41598-021-91717-y)
Supplement: Supplementary file 9 — Supplementary Information 9. [file 41598_2021_91717_MOESM9_ESM.txt]

#NEXUS
begin data;
dimensions ntax=142 nchar=229;
format missing=? symbols="0~6";
matrix
Anteophthalmosuchus_epikrator	0	0	0	0	0	0	0	1	0	?	0	?	?	0	1	0	?	0	0	0	0	?	0	0	0	0	0	0	0	1	0	0	0	2	0	0	?	0	0	0	0	0	0	?	?	?	?	?	?
Theriosuchus_pusillus	?	0	?	?	?	?	?	?	0	?	0	0	0	0	1	0	?	1	1	0	0	0	0	0	0	0	0	0	0	0	0	0	0	0	0	0	?	0	0	0	0	1	0	?	?	?	1	1	0
Bernissartia_fagesii	?	?	?	?	?	?	0	?	?	?	0	1	1	1	1	0	2	1	0	0	0	0	0	?	0	?	0	0	0	?	?	?	0	0	0	0	?	0	1	1	0	1	0	?	?	?	0	0	1
Shamosuchus_djadochtaensis	?	?	?	?	0	?	?	?	?	?	?	?	0	?	?	?	?	1	?	0	2	?	?	?	?	?	0	?	1	?	?	?	?	?	?	0	?	0	?	?	?	?	?	?	?	?	?	?	?
Pietraroiasuchus_ormezzanoi	?	?	?	?	?	?	?	?	?	?	?	?	?	?	?	?	?	?	?	?	2	?	0	0	0	?	?	0	?	?	?	?	?	?	?	0	?	0	1	1	2	1	?	?	?	?	1	1	1
Pachycheilosuchus_trinquei	?	?	?	?	?	?	?	?	?	?	?	?	?	?	?	?	?	0	?	0	2	?	0	0	0	1	0	?	1	0	?	?	0	0	0	?	?	0	1	?	?	?	0	?	?	?	1	1	?
Allodaposuchus_precedens	?	?	?	?	?	?	?	?	?	?	?	?	?	?	?	?	?	?	?	?	?	?	?	?	?	?	?	?	?	?	?	?	?	?	?	?	?	?	?	?	?	?	?	?	?	?	?	?	?
Lohuecosuchus_megadontos	?	?	?	?	?	?	?	?	?	?	?	?	?	?	?	?	?	?	?	?	?	?	?	?	?	?	?	?	?	?	?	?	?	?	?	?	?	?	?	?	?	?	?	?	?	?	1	1	0
Lohuecosuchus_mechinorum	?	?	?	?	?	?	?	?	?	?	?	?	?	?	?	?	?	?	?	?	?	?	?	?	?	?	?	?	?	?	?	?	?	?	?	?	?	?	?	?	?	?	?	?	?	?	?	?	?
Agaresuchus_fontisensis	?	?	?	?	?	?	?	?	?	?	?	?	?	?	?	?	?	?	?	0	2	?	?	?	?	?	?	?	?	?	?	?	?	?	?	?	?	?	?	?	?	?	?	?	?	?	1	1	0
Agaresuchus_subjuniperus	?	?	?	?	?	?	?	?	?	?	?	?	?	?	?	?	?	?	?	?	?	?	?	?	?	?	?	?	?	?	?	?	?	?	?	?	?	?	?	?	?	?	?	?	?	?	?	?	?
Arenysuchus_gascabadiolorum	?	?	?	?	?	?	?	?	?	?	?	?	?	?	?	?	?	?	?	?	?	?	?	?	?	?	?	?	?	?	?	?	?	?	?	?	?	?	?	?	?	?	?	?	?	?	?	?	?
Acynodon_iberoccitanus	?	?	?	?	?	?	?	?	?	?	?	?	?	?	?	?	?	?	?	?	?	?	?	?	?	?	?	?	?	?	?	?	?	?	?	?	?	?	?	?	?	?	?	?	?	?	1	0	1
Acynodon_adriaticus	?	?	?	?	?	1	?	?	?	?	?	?	?	?	?	?	?	?	?	0	2	?	1	0	0	?	1	?	?	?	?	?	?	?	?	?	?	1	?	?	?	1	0	?	?	?	?	?	?
Iharkutosuchus_makadii	?	?	?	?	?	?	?	?	?	?	?	?	?	?	?	?	?	?	?	?	?	?	?	?	?	?	?	?	?	?	?	?	?	?	?	?	?	?	?	?	?	?	?	?	?	?	1	0	1
Hylaeochampsa_vectiana	?	?	?	?	?	?	?	?	?	?	?	?	?	?	?	?	?	?	?	?	?	?	?	?	?	?	?	?	?	?	?	?	?	?	?	?	?	?	?	?	?	?	?	?	?	?	?	?	?
Borealosuchus_threeensis	?	?	?	?	0	?	?	?	?	?	?	?	?	?	?	?	?	?	?	0	2	?	?	?	?	?	?	?	0	?	?	?	?	?	?	1	?	1	2	?	?	2	0	?	?	?	0	1	0
Borealosuchus_formidabilis	0	0	0	?	0	0	0	?	0	?	1	1	0	0	1	0	0	1	0	0	2	0	0	0	0	0	0	1	0	1	0	0	0	0	0	1	?	1	2	0	?	2	0	?	?	?	0	1	1
Borealosuchus_wilsoni	?	?	?	?	?	?	0	?	?	?	?	?	?	?	?	?	?	1	0	0	2	0	0	0	0	0	0	1	0	1	?	?	0	0	?	1	?	1	2	0	?	2	0	?	?	?	0	1	0
Borealosuchus_acutidentatus	?	?	?	?	?	?	?	?	?	?	?	?	?	?	?	?	?	?	?	?	?	?	?	?	?	?	?	?	0	?	?	?	?	?	?	?	?	?	?	?	?	?	?	?	?	?	?	?	0
Borealosuchus_sternbergii	0	0	0	0	0	0	0	0	0	?	1	1	0	0	1	0	?	1	0	0	2	0	0	0	0	0	0	1	0	1	0	0	0	0	0	1	?	1	2	?	?	?	0	?	?	?	0	1	1
Eothoracosaurus_mississippiensis	?	?	?	?	?	?	0	?	?	?	?	?	?	?	?	?	?	?	?	0	2	?	?	0	0	0	?	?	?	?	?	?	?	?	0	0	?	1	2	?	?	?	0	?	?	?	?	1	2
Thoracosaurus_neocesariensis	?	?	?	?	?	?	0	?	?	?	?	?	?	1	1	1	?	1	?	0	2	0	?	?	?	?	0	0	1	1	?	?	0	?	?	0	?	1	2	?	?	?	0	?	?	?	1	1	2
Thoracosaurus_macrorhynchus	?	?	?	?	?	?	0	?	?	?	0	?	1	1	1	1	?	1	?	0	2	?	?	?	?	?	0	0	?	?	?	?	0	?	?	?	?	1	2	?	?	?	0	?	?	?	1	?	2
Eosuchus_minor	?	?	?	?	?	?	0	?	?	?	0	?	?	1	1	1	?	?	?	0	2	?	0	0	?	0	?	0	1	?	?	?	0	0	0	0	?	1	2	0	?	?	0	?	?	?	1	1	2
Eosuchus_lerichei	?	?	?	?	?	?	0	?	?	?	?	?	?	0	1	?	?	?	?	0	2	?	?	?	?	?	?	?	1	?	?	?	?	?	?	?	?	1	?	?	?	?	?	?	?	?	1	1	2
Eogavialis_africanum	?	?	?	?	?	?	?	?	1	?	?	?	?	?	1	1	?	?	?	0	2	0	?	?	?	?	?	?	?	?	?	?	0	?	?	?	?	?	?	?	?	?	0	?	?	?	1	1	2
Piscogavialis_jugaliperforatus	?	?	?	?	?	?	?	?	?	?	?	?	?	?	?	?	?	?	?	?	?	?	?	?	?	?	?	?	?	?	?	?	1	?	?	?	?	?	?	?	?	?	?	?	?	?	1	1	?
Gryposuchus_colombianus	?	?	?	?	0	?	0	?	?	?	0	0	1	?	?	?	?	?	?	0	2	?	?	0	0	0	?	?	?	?	?	?	?	?	?	?	?	?	?	?	?	?	0	?	?	?	1	1	2
Gavialis_lewisi	?	?	?	?	?	?	?	?	?	?	?	?	?	?	?	?	?	?	?	0	2	0	?	?	?	?	?	?	?	?	?	?	?	?	?	?	?	?	?	?	?	?	?	?	?	?	?	?	2
Gavialis_gangeticus	0	2	0	0	0	0	0	0	0	?	0	0	1	1	1	1	0	1	1	0	2	0	0	0	0	0	0	0	1	1	1	0	0	0	0	0	0	0	2	0	0	3	0	0	0	0	1	1	2
Boverisuchus_vorax	?	?	?	?	0	?	0	?	?	?	0	1	0	0	1	0	0	1	?	0	2	?	0	0	0	0	0	1	1	1	?	?	0	1	0	0	?	0	2	?	?	?	1	?	?	?	1	1	1
Boverisuchus_magnifrons	?	?	?	?	?	?	?	?	?	?	?	?	?	0	?	0	?	?	?	0	2	?	0	0	0	?	0	?	?	1	?	?	0	1	0	0	?	0	?	?	?	?	?	?	?	?	1	1	1
Planocrania_hengdongensis	?	?	?	?	?	?	?	?	?	?	?	?	?	?	?	?	?	?	?	?	2	?	?	?	?	?	?	?	?	?	?	?	?	?	?	?	?	?	?	?	?	?	?	?	?	?	1	1	1
Planocrania_datangensis	?	?	?	?	?	?	?	?	?	?	?	?	?	?	?	?	?	?	?	?	?	?	?	?	?	?	?	?	?	?	?	?	?	?	?	?	?	?	?	?	?	?	?	?	?	?	1	1	?
Leidyosuchus_canadensis	?	?	?	?	0	?	0	?	?	?	?	?	?	?	1	?	?	?	?	0	2	0	0	0	0	0	1	1	?	1	?	?	1	0	?	0	?	0	2	?	?	1	1	?	?	?	0	1	1
Deinosuchus_riograndensis	?	?	?	?	?	?	0	?	?	?	?	?	?	?	?	?	?	?	?	0	2	?	?	?	?	?	?	?	?	?	?	?	?	?	?	?	?	1	?	?	?	?	1	?	?	?	0	1	1
Diplocynodon_ratelii	?	?	?	?	?	?	0	?	?	?	?	?	?	0	0	0	?	?	?	0	2	0	?	0	0	?	1	1	1	1	0	0	1	4	0	0	?	0	2	?	?	2	1	?	?	?	0	1	0
Diplocynodon_hantoniensis	1	0	0	?	?	?	1	?	1	?	0	1	0	0	0	0	1	0	0	0	2	0	0	0	0	1	1	1	1	1	?	?	1	4	0	0	?	0	2	1	?	2	1	?	?	?	0	1	1
Diplocynodon_muelleri	?	?	?	?	?	?	?	?	?	?	?	?	?	?	?	?	?	?	?	?	2	?	0	1	?	?	1	?	?	?	?	?	1	4	?	0	?	0	2	?	?	2	1	?	?	?	0	1	0
Diplocynodon_tormis	?	?	?	?	?	?	?	?	?	?	?	?	?	?	?	?	?	?	?	?	2	?	?	?	?	?	1	?	?	?	?	?	?	?	?	?	?	0	2	?	?	2	1	?	?	?	0	1	?
Diplocynodon_darwini	1	0	0	0	0	1	0	0	1	?	0	1	0	0	0	0	?	0	0	0	2	0	0	0	0	?	1	1	1	1	?	?	1	4	0	0	?	0	2	1	1	2	1	?	?	?	0	1	1
Diplocynodon_deponiae	1	0	0	?	0	?	0	?	?	?	?	?	?	?	0	?	?	?	?	0	2	?	0	?	?	?	1	?	?	?	?	?	1	4	?	0	?	0	2	?	?	2	1	?	?	?	?	1	?
Brachychampsa_montana	1	0	1	0	1	1	0	0	1	?	1	1	0	0	?	?	?	0	0	0	2	?	?	0	0	0	1	1	1	1	0	0	?	0	0	0	?	0	2	3	1	1	1	?	?	?	1	1	1
Brachychampsa_sealeyi	?	?	?	?	?	?	?	?	?	?	?	?	?	?	?	?	?	?	?	?	?	?	?	?	?	?	?	?	?	?	?	?	?	?	?	?	?	0	2	?	?	?	1	?	?	?	1	1	1
Stangerochampsa_mccabei	?	?	?	?	1	1	0	?	?	?	0	1	0	0	1	0	?	0	0	0	2	0	0	0	0	0	1	1	1	1	0	0	1	?	0	0	?	{01}	2	?	?	1	1	?	?	?	1	1	1
Ceratosuchus_burdoshi	?	?	?	?	?	?	?	?	?	?	?	?	?	?	?	?	?	?	?	?	?	?	?	?	?	?	?	?	?	?	?	?	?	?	?	0	?	0	?	?	?	?	?	?	?	?	1	1	1
Hassiacosuchus_haupti	0	0	1	?	1	?	0	?	1	?	?	?	?	?	?	0	?	?	?	0	2	?	0	0	0	?	1	1	1	1	?	?	?	?	?	0	?	?	2	1	?	1	1	?	?	?	1	1	1
Navajosuchus_mooki	?	?	?	?	?	?	0	?	1	?	?	?	?	?	?	0	?	?	?	0	?	0	0	?	?	?	1	1	1	1	?	?	1	?	?	0	?	0	2	1	1	1	1	?	?	?	1	1	1
Allognathosuchus_polyodon	?	?	?	?	?	?	?	?	?	?	?	?	?	?	?	?	?	?	?	?	?	?	?	?	?	?	?	?	?	?	?	?	?	?	?	?	?	?	?	?	?	?	?	?	?	?	1	1	1
Allognathosuchus_wartheni	?	?	?	?	1	?	0	?	?	?	?	?	?	?	?	?	?	?	?	0	?	0	0	0	0	?	1	1	1	1	?	?	1	0	0	0	?	0	2	?	?	?	1	?	?	?	1	1	1
Procaimanoidea_kayi	?	?	?	?	1	1	0	?	1	?	?	?	?	?	?	0	?	?	?	0	2	0	?	0	0	?	1	1	1	1	?	?	1	0	?	0	?	0	2	?	1	2	1	?	?	?	?	?	0
Procaimanoidea_utahensis	?	?	?	?	?	?	?	?	?	?	?	?	?	?	?	?	?	?	?	?	?	?	?	?	?	?	?	?	?	?	?	?	?	?	?	?	?	?	?	?	?	?	?	?	?	?	1	1	0
Arambourgia_gaudryi	?	?	?	?	?	?	?	?	?	?	?	?	?	?	?	?	?	?	?	?	?	?	?	?	?	?	?	?	?	?	?	?	?	?	?	?	?	?	?	?	?	?	?	?	?	?	1	1	0
Wannaganosuchus_brachymanus	?	?	?	?	1	?	0	?	?	?	1	?	0	0	?	0	?	?	?	0	2	0	0	0	0	?	1	1	1	1	0	0	1	0	0	0	?	0	2	?	?	?	1	?	?	?	1	1	1
Alligator_sinensis	1	0	1	0	1	1	1	0	1	?	1	1	0	0	1	0	1	0	0	0	2	0	1	1	0	1	1	1	1	1	0	0	1	1	0	0	1	0	2	2	1	1	1	1	1	1	1	1	0
Alligator_mississippiensis	1	0	1	0	1	1	0	0	1	?	{01}	1	0	0	1	0	0	0	0	0	2	0	1	1	0	1	1	1	1	1	0	0	1	1	0	0	1	0	2	2	1	3	1	1	0	1	1	1	0
Alligator_mefferdi	?	?	?	?	?	?	?	?	?	?	?	?	?	?	?	?	?	?	?	?	?	?	?	?	?	?	?	1	?	?	?	?	?	?	?	?	?	0	2	?	?	?	?	?	?	?	1	1	0
Alligator_thomsoni	?	?	?	?	?	?	?	?	?	?	?	?	?	?	?	?	?	?	?	0	2	?	?	?	?	?	?	?	?	1	?	?	?	?	?	0	?	0	?	?	?	?	?	?	?	?	1	1	0
Alligator_olseni	?	?	?	?	?	?	0	?	1	?	?	?	?	?	1	0	?	?	?	0	2	?	1	0	0	1	1	1	1	1	?	?	?	1	0	0	?	0	2	?	?	?	?	?	?	?	1	1	0
Alligator_mcgrewi	1	0	0	0	1	0	0	0	1	?	0	1	0	0	1	0	?	0	0	0	2	0	0	0	0	1	1	1	?	1	1	0	1	?	?	0	?	0	2	?	?	?	1	?	?	?	1	1	1
Alligator_prenasalis	1	0	0	0	1	?	0	?	1	?	?	?	?	?	1	0	?	0	?	0	2	0	0	0	0	1	1	1	1	1	?	?	1	0	0	0	?	0	2	2	1	1	1	?	?	?	1	1	1
Eocaiman_cavernensis	?	?	?	?	?	?	?	?	?	?	?	?	?	?	?	?	?	?	?	?	?	?	?	?	?	?	?	?	?	?	?	?	?	?	?	?	?	?	?	?	?	?	?	?	?	?	1	0	0
Tsoabichi_greenriverensis	?	?	?	?	?	?	?	?	?	?	?	?	?	?	?	?	?	?	?	0	2	?	?	?	?	?	?	?	?	?	?	?	?	?	?	?	?	0	2	?	?	2	0	?	?	?	1	1	0
Paleosuchus_trigonatus	1	0	0	1	1	1	1	1	1	?	0	1	0	0	1	0	1	0	0	0	2	0	0	0	1	1	1	1	1	1	2	1	1	3	0	0	1	0	2	1	3	2	1	1	2	1	1	1	0
Paleosuchus_palpebrosus	1	0	0	1	1	1	1	1	1	?	0	1	0	0	1	0	1	0	1	0	2	0	0	0	1	1	1	1	1	1	2	1	1	3	0	0	1	0	2	1	3	2	1	1	2	1	1	1	0
Purussaurus_neivensis	1	0	1	?	1	0	0	?	1	?	0	0	0	0	1	0	?	0	?	?	2	?	?	?	?	0	1	1	?	?	?	?	?	?	?	0	?	0	2	?	?	?	1	?	?	?	1	?	0
Orthogenysuchus_olseni	?	?	?	?	?	?	?	?	?	?	?	?	?	?	?	?	?	?	?	?	?	?	?	?	?	?	?	?	?	?	?	?	?	?	?	?	?	?	?	?	?	?	?	?	?	?	?	?	0
Mourasuchus_atopus	1	0	?	?	1	0	0	?	1	?	0	0	?	0	1	0	?	0	0	?	2	?	1	0	?	0	1	1	?	?	?	?	1	3	0	0	?	0	2	?	?	?	1	?	?	?	1	1	0
Caiman_yacare	1	0	1	1	1	1	0	0	1	?	1	0	0	0	1	0	0	0	0	0	2	0	1	0	1	1	1	1	1	1	0	0	1	1	0	0	1	0	2	1	2	2	1	1	1	1	1	1	0
Caiman_crocodilus	1	0	1	1	1	1	0	0	1	?	1	0	0	0	1	0	0	0	0	0	2	0	1	0	1	1	1	1	1	1	0	0	1	1	0	0	1	0	2	1	2	2	1	1	1	1	1	1	0
Caiman_latirostris	1	0	1	1	1	0	0	0	1	?	1	0	0	0	1	0	0	0	0	0	2	0	1	0	?	1	1	1	1	1	0	0	1	1	0	0	1	0	2	1	2	2	1	1	1	2	1	1	0
Caiman_lutescens	?	?	?	?	?	?	?	?	?	?	?	?	?	?	?	?	?	?	?	?	?	?	?	?	?	?	?	?	?	?	?	?	?	?	?	?	?	?	?	?	?	?	?	?	?	?	?	?	0
Melanosuchus_niger	1	0	1	1	1	1	0	0	1	?	1	?	0	0	1	0	0	0	0	0	2	0	1	0	1	1	1	1	1	1	0	0	1	1	0	0	1	0	2	2	2	2	1	1	1	2	1	1	0
Brachyuranochampsa_eversolei	?	?	?	?	?	?	?	?	?	?	?	?	?	?	?	?	?	?	?	0	2	?	?	?	?	?	?	?	?	?	?	?	?	?	?	?	?	0	?	?	?	?	?	?	?	?	?	1	1
Crocodylus_acer	?	?	?	?	?	?	?	?	?	?	?	?	?	?	?	?	?	?	?	?	?	?	?	?	?	?	?	?	?	?	?	?	?	?	?	?	?	?	?	?	?	?	?	?	?	?	?	?	?
Crocodylus_depressifrons	?	?	?	0	0	?	0	0	?	?	1	1	0	0	0	0	1	0	0	1	2	1	0	0	0	0	1	1	1	1	?	?	1	1	0	0	?	0	2	?	?	?	1	?	?	?	1	1	1
Crocodylus_affinis	0	0	1	0	0	1	0	0	1	?	1	0	0	0	1	0	0	0	0	1	2	1	0	0	0	0	1	1	1	1	0	0	1	1	0	0	?	0	2	?	?	?	1	?	?	?	1	1	1
Asiatosuchus_germanicus	0	0	1	?	0	?	0	?	1	?	0	0	1	0	1	0	?	0	1	0	2	?	0	0	0	?	1	1	1	1	?	?	1	?	?	0	?	?	?	?	?	?	1	?	?	?	1	1	1
Prodiplocynodon_langi	?	?	?	?	?	?	?	?	?	?	?	?	?	?	?	?	?	?	?	?	?	?	?	?	?	?	?	?	?	?	?	?	?	?	?	?	?	?	?	?	?	?	?	?	?	?	?	?	?
Tomistoma_schlegelii	0	2	1	0	0	0	0	0	1	?	0	0	1	0	1	0	0	0	1	0	2	1	0	0	0	1	1	1	1	1	1	0	1	1	0	0	1	0	2	0	0	3	1	0	0	1	1	1	2
Tomistoma_lusitanica	?	?	?	?	?	?	0	?	?	?	?	?	?	?	?	?	?	?	?	0	2	?	?	?	?	?	?	?	?	?	?	?	?	?	?	?	?	0	2	?	?	?	1	?	?	?	1	?	?
Toyotamaphimeia_machikanensis	0	0	1	0	0	1	0	0	?	?	1	1	1	1	1	1	0	0	1	0	2	1	0	0	0	1	1	1	1	1	1	0	1	1	0	0	?	1	2	?	?	?	1	?	?	?	?	?	2
Gavialosuchus_eggenburgensis	?	?	?	?	?	?	?	?	?	?	?	?	?	?	?	?	?	?	?	?	2	?	?	?	?	?	?	?	?	?	?	?	?	?	?	?	?	?	?	?	?	?	?	?	?	?	?	?	?
Paratomistoma_courtii	?	?	?	?	?	?	?	?	?	?	?	?	?	?	?	?	?	?	?	?	?	?	?	?	?	?	?	?	?	?	?	?	?	?	?	?	?	?	?	?	?	?	?	?	?	?	?	?	?
Tomistoma_cairense	?	?	?	?	?	?	?	?	?	?	?	?	?	?	?	?	?	?	?	?	?	?	?	?	?	?	?	?	?	?	?	?	?	?	?	?	?	?	?	?	?	?	?	?	?	?	1	?	?
Thecachampsa_antiqua	0	2	0	0	0	0	0	0	?	?	0	0	1	0	1	0	?	0	0	0	2	1	0	1	0	1	1	1	?	1	?	?	1	1	?	0	?	1	2	?	?	?	1	?	?	?	1	1	2
Maomingosuchus_petrolica	?	?	?	?	?	?	?	?	?	?	?	?	?	?	?	?	?	?	?	?	?	?	?	?	?	?	?	1	?	?	?	?	?	?	?	?	?	?	?	?	?	?	?	?	?	?	?	?	?
Dollosuchoides_densmorei	0	0	1	?	?	?	0	?	?	?	1	1	1	0	1	0	?	0	0	0	2	?	0	?	0	0	1	1	1	1	?	?	1	?	0	0	?	?	?	?	?	?	?	?	?	?	1	1	2
Kentisuchus_spenceri	?	?	?	?	?	?	0	?	?	?	?	?	?	?	?	?	?	?	?	?	?	?	?	?	?	?	?	?	?	?	?	?	?	?	?	?	?	?	?	?	?	?	?	?	?	?	?	1	?
Crocodylus_megarhinus	?	?	?	?	?	?	0	?	?	?	?	?	?	?	?	?	?	?	0	0	2	?	?	?	?	?	?	?	?	?	?	?	?	?	?	?	?	?	?	?	?	?	?	?	?	?	1	1	1
Mecistops_cataphractus	1	0	?	0	0	1	0	0	1	?	0	0	0	0	1	0	0	0	0	0	2	1	1	0	0	1	1	1	1	1	2	0	1	2	0	0	1	0	2	1	1	3	1	0	0	1	1	1	1
Crocodylus_niloticus	1	0	1	0	0	0	0	0	1	?	1	0	1	0	1	0	0	0	1	0	2	1	1	0	0	1	1	1	1	1	2	0	1	2	0	0	1	0	2	1	2	3	1	0	0	1	1	1	0
Crocodylus_porosus	1	1	1	0	0	0	0	0	1	?	0	0	1	0	1	0	1	0	1	0	2	1	1	0	0	0	1	1	1	1	2	0	1	2	0	0	1	0	2	1	2	3	1	0	0	1	1	1	0
Crocodylus_rhombifer	0	0	1	0	0	0	0	0	1	?	1	0	1	0	1	0	0	0	1	0	2	1	1	0	0	1	1	1	1	1	2	0	1	1	0	0	1	0	2	1	2	3	1	0	0	1	1	1	0
Euthecodon_arambourgi	?	?	?	?	?	?	?	?	?	?	?	?	?	?	?	?	?	?	?	?	?	?	?	?	?	?	?	?	?	?	?	?	?	?	?	?	?	?	?	?	?	?	?	?	?	?	?	?	?
Osteolaemus_tetraspis	?	?	1	?	0	0	0	0	1	?	0	0	1	0	1	0	1	0	0	0	2	1	1	0	0	1	1	1	1	1	2	0	1	1	1	0	1	0	2	1	1	1	1	0	0	1	1	1	0
Osteolaemus_osborni	?	?	1	?	0	0	0	0	1	?	0	0	1	0	1	0	1	0	0	0	2	1	1	0	0	1	1	1	1	1	2	0	1	1	1	0	1	0	2	1	1	1	1	0	0	1	1	1	0
Voay_robustus	?	?	?	?	?	?	0	?	?	?	?	?	?	?	?	0	?	?	?	0	2	1	?	?	?	?	?	1	1	1	?	?	1	1	1	0	?	?	?	?	?	?	1	?	?	?	1	1	1
Rimasuchus_lloydi	?	?	?	?	?	?	?	?	?	?	?	?	?	?	?	?	?	?	?	?	?	?	?	?	?	?	?	?	?	?	?	?	?	?	?	?	?	?	?	?	?	?	?	?	?	?	?	?	?
Brochuchus_pigotti	?	?	?	?	?	?	?	?	?	?	0	0	?	0	1	0	?	0	0	?	2	1	?	?	0	1	1	1	1	?	?	?	?	?	?	?	?	0	2	?	?	?	0	?	?	?	1	1	1
Portugalosuchus_azenhae	?	?	?	?	?	?	?	?	?	?	?	?	?	?	?	?	?	?	?	?	?	?	?	?	?	?	?	?	?	?	?	?	?	?	?	?	?	?	?	?	?	?	?	?	?	?	?	?	?
Orientalosuchus_naduongensis	?	?	?	?	1	?	?	?	?	?	?	?	?	0	0	0	?	?	?	0	2	?	0	?	0	?	?	?	?	?	?	?	1	{14}	0	?	?	{01}	2	?	?	?	1	?	?	?	1	1	0
Krabisuchus_siamogallicus	?	?	?	?	?	?	?	?	?	?	?	?	?	?	?	?	?	?	?	?	2	?	?	0	?	?	?	?	?	?	?	?	1	?	0	?	?	0	2	?	?	?	1	?	?	?	1	1	0
Bottosaurus_harlani	?	?	?	?	?	?	?	?	?	?	?	?	?	?	?	?	?	?	?	?	?	?	0	0	?	1	1	?	?	?	?	?	1	3	0	?	?	0	?	?	?	?	?	?	?	?	1	1	0
Globidentosuchus_brachyrostris	?	?	?	?	?	?	?	?	?	?	?	?	?	?	?	?	?	?	?	0	2	?	?	?	?	?	?	?	?	?	?	?	?	?	?	?	?	?	?	?	?	?	?	?	?	?	1	1	1
Culebrasuchus_mesoamericanus	?	?	?	?	?	?	?	?	?	?	?	?	?	?	?	?	?	?	?	?	?	?	?	?	?	?	?	?	?	?	?	?	?	?	?	?	?	?	?	?	?	?	?	?	?	?	1	1	?
Centenariosuchus_gilmorei	?	?	?	?	?	?	?	?	?	?	?	?	?	?	?	?	?	?	?	?	?	?	?	?	?	?	?	?	?	?	?	?	?	?	?	?	?	?	?	?	?	?	?	?	?	?	1	1	0
Eoalligator_chunyii	1	0	1	0	?	?	?	?	?	?	?	?	?	0	0	0	?	?	?	?	?	?	?	?	?	?	?	?	?	?	?	?	?	?	?	?	?	0	?	?	?	?	?	?	?	?	?	?	0
Jiangxisuchus_nankangensis	?	?	?	?	?	?	?	?	?	?	?	?	?	?	?	?	?	?	?	0	2	0	?	?	?	?	?	?	?	?	?	?	?	?	?	?	?	?	?	?	?	?	?	?	?	?	1	1	0
Protoalligator_huiningensis	?	?	?	?	?	?	?	?	?	?	?	?	?	?	?	?	?	?	?	?	?	?	?	?	?	?	?	?	?	?	?	?	?	?	?	?	?	?	?	?	?	?	?	?	?	?	1	1	0
Crocodylus_acutus	0	0	1	0	0	0	0	0	1	?	1	0	1	0	1	1	0	0	1	0	2	1	1	0	0	1	1	1	1	1	2	0	1	2	0	0	1	0	2	1	2	3	1	0	0	1	1	1	0
Crocodylus_palustris	1	0	1	0	0	0	0	0	1	?	0	0	1	0	1	0	0	1	1	0	2	1	1	0	0	1	1	1	1	1	2	1	1	2	1	0	1	0	2	1	2	3	1	0	0	1	1	1	0
Crocodylus_siamensis	1	1	1	0	0	0	0	0	1	?	1	1	1	0	1	0	0	0	0	0	2	1	1	0	0	1	0	1	1	1	2	0	1	2	0	0	1	0	2	1	2	3	1	0	0	1	1	1	0
Crocodylus_intermedius	0	0	1	0	0	0	0	0	1	?	1	0	1	0	1	0	0	0	1	0	2	1	1	0	0	1	1	1	1	1	2	0	1	2	0	0	1	0	2	1	2	3	1	0	0	1	1	1	1
Crocodylus_johnstoni	1	1	1	0	0	0	0	0	1	?	0	0	1	0	1	0	1	0	1	0	2	1	1	0	0	0	1	1	1	1	2	0	1	2	0	0	1	0	2	1	2	1	1	0	0	1	1	1	1
Crocodylus_mindorensis	1	1	1	0	0	0	0	0	1	?	0	0	1	0	1	0	1	0	1	0	2	1	1	0	0	0	1	1	1	1	2	0	1	2	0	0	1	0	2	1	2	3	1	0	0	1	1	1	0
Crocodylus_novaeguineae	1	1	1	0	0	0	0	0	1	?	0	0	1	0	1	0	1	0	1	0	2	1	1	0	0	0	1	1	1	1	2	0	1	2	0	0	1	0	2	1	2	3	1	0	0	1	1	1	0
Crocodylus_raninus	?	?	?	?	?	?	?	?	?	?	?	?	?	?	?	?	?	?	?	?	?	?	?	?	?	?	?	?	?	?	?	?	?	?	?	?	?	?	?	?	?	?	?	?	?	?	?	?	?
Crocodylus_moreletii	0	0	1	0	0	0	0	0	1	?	1	0	1	0	1	0	0	0	1	0	2	1	1	0	0	1	1	1	1	1	2	0	1	2	0	0	1	0	2	1	2	3	1	0	0	1	1	1	0
Crocodylus_palaeindicus	?	?	?	?	?	?	0	?	?	?	?	?	?	?	?	?	?	?	?	0	?	1	?	?	?	?	?	?	?	?	?	?	1	?	?	?	?	?	?	?	?	?	?	?	?	?	1	1	0
Crocodylus_checchiai	?	?	?	?	?	?	?	?	?	?	?	?	?	?	?	?	?	?	?	?	2	?	?	?	?	?	?	?	?	?	?	?	?	?	?	0	?	0	2	?	?	?	1	?	?	?	1	1	?
Crocodylus_anthropophagus	?	?	?	?	?	?	?	?	?	?	?	?	?	?	1	0	?	?	?	0	2	?	1	0	0	1	1	1	?	?	?	?	1	2	0	0	?	0	2	?	?	?	1	?	?	?	1	1	?
Crocodylus_thorbjarnarsoni	?	?	?	?	?	?	?	?	?	?	?	?	?	?	?	?	?	?	?	?	?	?	?	?	?	?	?	?	?	?	?	?	?	?	?	?	?	?	?	?	?	?	?	?	?	?	1	1	?
Crocodylus_gariepensis	?	?	?	?	?	?	?	?	?	?	?	?	?	?	?	?	?	?	?	0	2	1	?	?	0	1	1	1	?	?	?	?	?	?	0	0	?	0	2	?	?	?	1	?	?	?	1	?	1
Penghusuchus_pani	0	0	0	0	0	0	1	1	1	0	0	0	1	0	?	?	1	0	1	0	2	?	?	1	0	1	1	1	1	?	1	?	0	1	0	0	?	1	2	?	?	?	1	?	?	?	1	?	2
Megadontosuchus_arduini	?	?	?	?	?	?	?	?	?	?	?	?	?	?	?	?	?	?	?	0	2	?	?	?	?	?	?	?	?	?	?	?	?	?	?	?	?	0	?	?	?	?	?	?	?	?	1	1	2
Australosuchus_clarkae	?	?	?	?	?	?	0	?	?	?	?	?	?	?	1	?	?	0	?	?	2	?	?	?	?	?	1	1	?	?	?	?	?	?	?	0	?	0	2	?	?	?	1	?	?	?	1	1	0
Baru_darrowi	?	?	?	?	?	?	?	?	?	?	?	?	?	?	?	?	?	?	?	?	?	?	?	?	?	?	?	?	?	?	?	?	?	?	?	?	?	?	?	?	?	?	?	?	?	?	1	1	1
Baru_wickeni	?	?	?	?	?	?	?	?	?	?	?	?	?	?	?	?	?	?	?	?	?	?	?	?	?	?	?	?	?	?	?	?	?	?	?	?	?	?	?	?	?	?	?	?	?	?	1	1	1
Harpacochampsa_camfieldensis	?	?	?	?	?	?	?	?	?	?	?	?	?	?	?	?	?	?	?	?	?	?	?	?	?	?	?	?	?	?	?	?	?	?	?	?	?	?	?	?	?	?	1	?	?	?	?	0	?
Isisfordia_duncani	?	0	1	1	0	?	?	?	?	?	1	0	0	?	1	?	?	?	?	?	1	0	0	0	0	?	?	?	0	0	?	?	0	1	0	1	?	0	2	1	1	1	0	?	?	?	?	?	?
Kalthifrons_aurivellensis	?	?	?	?	?	?	?	?	?	?	?	?	?	?	?	?	?	?	?	?	?	?	?	?	?	?	?	?	?	?	?	?	?	?	?	?	?	0	?	?	?	?	1	?	?	?	?	?	?
Kambara_implexidens	?	?	?	?	?	?	?	?	?	?	?	?	?	?	?	?	?	?	?	?	?	?	?	?	?	?	?	?	?	?	?	?	?	?	?	?	?	?	?	?	?	?	?	?	?	?	1	1	1
Kambara_murgonensis	?	?	?	?	?	?	?	?	?	?	?	?	?	?	?	?	?	?	?	?	?	?	?	?	?	?	?	?	?	?	?	?	?	?	?	?	?	?	?	?	?	?	?	?	?	?	1	1	1
Kambara_taraina	?	?	?	?	?	?	?	?	?	?	?	?	?	?	?	?	?	?	?	?	?	?	?	?	?	?	?	?	?	?	?	?	?	?	?	?	?	?	?	?	?	?	?	?	?	?	1	1	0
Mekosuchus_sanderi	?	?	?	?	?	?	?	?	?	?	?	?	?	?	?	?	?	?	?	?	?	?	?	?	?	?	?	?	?	?	?	?	?	?	?	?	?	?	?	?	?	?	?	?	?	?	?	?	?
Mekosuchus_whitehunterensis	?	?	?	?	?	?	?	?	?	?	?	?	?	?	?	?	?	?	?	?	?	?	?	?	?	?	?	?	?	?	?	?	?	?	?	?	?	?	?	?	?	?	?	?	?	?	1	0	1
Paludirex_vincenti	?	?	?	?	?	?	?	?	?	?	?	?	?	?	?	?	?	?	?	?	?	?	?	?	?	?	?	?	?	?	?	?	?	?	?	?	?	?	?	?	?	?	?	?	?	?	?	?	?
Quinkana_timara	?	?	?	?	?	?	?	?	?	?	?	?	?	?	?	?	?	?	?	?	?	?	?	?	?	?	?	?	?	?	?	?	?	?	?	?	?	?	?	?	?	?	?	?	?	?	1	1	1
Susisuchus_anatoceps	?	?	?	?	0	1	?	?	0	?	?	?	?	0	?	?	?	1	?	0	0	0	0	0	0	1	0	1	0	0	?	?	?	?	?	1	?	0	2	1	3	1	0	?	?	?	?	?	0
QMF14548	?	?	?	?	?	?	?	?	?	?	?	?	?	?	?	?	?	?	?	?	?	?	?	?	?	?	?	?	?	?	?	?	?	?	?	?	?	?	?	?	?	?	?	?	?	?	?	?	?
;
ctype ord: 21 39 49 50 54 55 82 83 89 118 125 137 142 150 160 176 202 223 224;
end;
[truncated: 180 more columns]
